# Supplementary material for: Response of Soil Properties and Microbial Communities to Agriculture: Implications for Primary Productivity and Soil Health Indicators
Source: Front Plant Sci. 2016 Jul 12;7:990. doi: 10.3389/fpls.2016.00990 (PMC4940416; doi:10.3389/fpls.2016.00990)
Supplement: Supplementary file 2 [file Data_Sheet_1.XLS]

## Sheet: Dataset
Num	Paper	Site	Koeppen_climate	Management	Latitude	Longuitude	NPP	pH	Total_C	Total_N	CN	Acidobacteria	Proteobacteria	Actinobacteria	Verrucomicrobia	Chloroflexi	Firmicutes	Cyanobacteria	Plantomycetes	Bacterial_diversity_H
1	P1	1	ARID	Agro-system	33.68	-101.77	0.499542	7.14	0.547	0.05	10.94	1.57	23.52	33.63	1.51	4.88	23.62	0	0
2	P1	1	ARID	Agro-system	33.68	-101.77	0.499542	7.1	0.553	0.054	10.2407	2.34	29.72	32.48	2.15	6.12	13.16	0	0
3	P1	1	ARID	Agro-system	33.68	-101.77	0.499542	7.04	0.61	0.058	10.5172	2	34.22	22.84	0.74	5.55	22.44	0	0
4	P1	1	ARID	Agro-system	33.68	-101.77	0.499542	7.02	0.617	0.058	10.6379	1.63	32.18	30.71	1.8	7.38	14.63	0	0
5	P1	1	ARID	Agro-system	33.68	-101.77	0.499542	7.05	0.727	0.07	10.3857	1.9	28.13	20.44	2.55	4.05	27.91	0	0
6	P1	1	ARID	Agro-system	33.68	-101.77	0.499542	7.14	0.817	0.078	10.4744	1.99	37.55	21.18	3.44	5.09	14.18	0	0
7	P2	2	TEMPERATE	Agro-system	37.2667	126.983	1.05439	6.4	1.9	0.2049	9.27282	5.8	24.2	10.9	0.2	30.5	4.7	0.2	1.1	6.9
8	P2	2	TEMPERATE	Agro-system	37.2667	126.983	1.05439	6.1	2.5	0.2295	10.8932	6.9	18.8	17.4	0.1	27	2.2	0.1	0.9	6.8
9	P3	3	TEMPERATE	Agro-system	42.5267	-5.06439	0.915624	6.84	1.19	0.17579	6.76944	5.1	27.8	0	13.21	19.67	4.03	0	0	5.995
10	P3	3	TEMPERATE	Agro-system	42.5267	-5.06439	0.915624	6.04	6.4	0.3894	16.4355	9.73	34.96	0	12.79	17.1	2.6	0	0	5.84
11	P3	3	TEMPERATE	Agro-system	42.5267	-5.06439	0.915624	5.92	24.26	1.12166	21.6287	7.37	39.8	0	21.06	9.8	2.16	0	0	5.98
12	P4	4	TROPICAL	Natural	-15.9517	-47.8883	1.38409	4.7	5.7	0.3607	15.8026	43.5	37	5.8	2.2	0	0.3	0.01	0.8
13	P4	4	TROPICAL	Natural	-15.9517	-47.8883	1.38409	4.3	7.34	0.42794	17.1519	41.5	40.5	5	1.8	0	0.2	0.01	0.3
14	P4	5	TROPICAL	Natural	-15.9506	-47.8756	1.38398	4.7	3.29	0.26189	12.5625	42.7	37.4	4.7	2.2	0	0.2	0.01	0.8
15	P4	5	TROPICAL	Natural	-15.9506	-47.8756	1.38398	4.7	3.31	0.26271	12.5994	42.5	37.5	5	2.3	0	0.1	0.01	1.5
16	P4	6	TROPICAL	Natural	-15.9485	-47.8699	1.38405	4.9	3.24	0.25984	12.4692	47	37	4.5	2	0	0.2	0.01	0.5
17	P4	6	TROPICAL	Natural	-15.9485	-47.8699	1.38405	4.8	3.57	0.27337	13.0592	41.5	35	7.5	2.2	0	0.2	0.01	1.8
18	P4	7	TROPICAL	Natural	-15.9453	-47.8572	1.38389	4.6	3.2	0.2582	12.3935	41	35	6	2.2	0	0.15	0.01	1
19	P4	7	TROPICAL	Natural	-15.9453	-47.8572	1.38389	4.6	3.7	0.2787	13.2759	40	36.5	5.8	2.3	0	0.2	0.01	1
20	P5	8	TEMPERATE	Agro-system	38.4119	141.208	1.48365	6.08	9.061	0.503	18.0139	36.1	15.5	1.5	0	5.4	1.6	0	0
21	P6	9	CONTINENTAL	Natural	39.8753	116.401	0.5661	8.63	0.29	0.12	2.41667	7.1	41	10	0	7.1	0	0	5.4	7.58
22	P7	10	TEMPERATE	Natural	39	-123.05	2.19389	6.2	2.56	0.23	11.1304	76	7.8	9.5	1.7	0.55	0.98	0	0
23	P8	11	TEMPERATE	Agro-system	40.7167	-3.16667	0.783614	5.89902	0.65	0.135	4.81481	0	58.001	21	0	0	0	0	0
24	P9	13	TEMPERATE	Agro-system	37.2492	-5.93333	0.782987	5.79046	2.95	0.13	22.6923	38.2	22.9	19.8	16.7	1.6	0	0	1.4
25	P9	12	TEMPERATE	Agro-system	37.2492	-5.93488	0.782987	5.79046	2.95	0.13	22.6923	28.5	31.6	14	14.1	0	0	0	1.2
26	P9	14	TEMPERATE	Agro-system	37.2956	-6	0.782836	5.78527	3.06	0.14	21.8571	29.6	28.6	11.4	8.7	0	0	0	0.4
27	P9	14	TEMPERATE	Agro-system	37.2956	-6	0.782836	5.78527	3.06	0.14	21.8571	27.6	25.6	19.2	9.6	0	0	0	0.7
28	P10	15	ARID	Natural	37.9833	-1.11675	0.872333	7.44	0.62	0.07	8.85714	3	17	44	0	7	0	0	3	7.4444
29	P11	16	TEMPERATE	Agro-system	55.533	8.53453	1.26457	6.6	4	0.3	13.3333	14	31	45	0	0	2	0	0
30	P12	17	TEMPERATE	Natural	-18.7667	47.5333	2.16351	5.2	13.832	0.68028	20.3328	20.72	31.08	17.18	2.69	0	0.51	0	1.77
31	P13	18	TEMPERATE	Agro-system	-30.8478	-51.6356	2.00002	5.2	1.52	0.127	11.9685	11	26	7	6	0.3	5	0.1	2	4.89
32	P14	19	TEMPERATE	Natural	41.5514	-70.6153	2.83367	5.54777	11.9328	0.616245	19.3637	0	61.1	0	0	3.2	0	0	4.6	7.17
33	P15	20	ARID	Agro-system	33.75	-101.783	0.506651	7.68	1.14	0.11	10.3636	1.68	27.2	0	3.1	4.27	4.13	0	0.52
34	P15	20	ARID	Agro-system	33.75	-101.783	0.506651	7.18	1.45	0.17	8.52941	8.66	41.66	0	7.54	8.87	9.97	0	0.47
35	P15	20	ARID	Agro-system	33.75	-101.783	0.506651	7.07	1.6	0.13	12.3077	2.31	41	0	3.59	5.49	3.56	0	0.61
36	P15	20	ARID	Agro-system	33.75	-101.783	0.506651	7.34	1.95	0.16	12.1875	2.89	46.15	0	4.86	5.91	4.04	0	0.71
37	P16	21	ARID	Natural	31.788	-106.681	0.19589	7.58	0.203488	0.025	8.13954	6.59562	43.2028	35.4839	3.51382	0.374424	1.4977	0	0	5.3603
38	P16	22	ARID	Natural	31.9547	-110.911	0.228059	6.74	0.77907	0.0770308	10.1137	66.6785	10.1104	7.72517	2.95479	1.67319	2.81239	0.0355999	0	5.17272
39	P16	23	ARID	Natural	31.9672	-111.09	0.183001	7.53	1.36047	0.117871	11.542	71.354	8.68771	3.10462	4.64388	1.17402	2.47848	0	0	5.27039
40	P16	24	ARID	Natural	32.2239	-111.102	0.182698	8.25	0.313953	0.0365782	8.58309	33.2227	6.59477	31.1489	9.95438	4.6039	4.81128	0.0829531	0	5.22991
41	P16	25	ARID	Natural	32.2239	-111.017	0.272788	8.04	0.75	0.0747717	10.0305	74.7364	11.0308	3.02616	2.75283	1.8157	1.26904	0.0195236	0	4.97573
42	P16	26	ARID	Agro-system	32.4025	-111.191	0.173075	7.7	0.813953	0.079707	10.2118	30.6549	18.015	17.6665	2.43992	1.39424	21.1704	0.917263	0	5.06767
43	P16	27	ARID	Natural	32.551	-106.92	0.246008	8.08	0.238372	0.0287755	8.28386	36.8497	25.3327	13.9124	5.78272	2.27438	1.11299	0.048391	0	5.6934
44	P16	28	ARID	Natural	32.8975	-107.312	0.329259	7.55	1.73837	0.141423	12.292	40.9754	24.5996	5.23548	10.208	0.812814	1.24313	0.0956251	0	5.70364
45	P16	29	ARID	Natural	32.9516	-111.689	0.0686737	7.9	0.267442	0.0318343	8.40105	37.2403	18.114	18.4337	12.147	2.87693	1.49174	0.479489	0	5.5665
46	P16	30	ARID	Natural	33.1165	-111.51	0.118573	7.96	2.10465	0.162822	12.9261	45.5113	14.8322	13.9735	13.7002	1.87354	1.8345	0.58548	0	5.12466
47	P16	31	ARID	Agro-system	33.2011	-111.41	0.201605	8.07	0.837209	0.081471	10.2762	68.0827	10.7499	1.884	4.2113	0.517178	1.15749	0.049255	0	4.64282
48	P16	32	ARID	Natural	33.2823	-111.282	0.221778	8.07	0.645349	0.0664002	9.71908	57.9093	11.07	6.47549	12.2726	1.17175	1.86556	0	0	5.38098
49	P16	33	ARID	Natural	33.2968	-111.278	0.221791	7.38	0.25	0.0300082	8.33106	78.353	4.44366	4.22628	4.58015	5.0048	0.884687	0	0	4.5223
50	P16	34	ARID	Natural	33.3059	-111.449	0.247459	7.91	0.343023	0.0394569	8.69361	33.8742	16.43	23.0561	11.3252	2.90737	2.19743	0	0	5.49382
51	P16	35	ARID	Agro-system	33.3607	-112.186	0.100394	7.52	0.418605	0.0466664	8.97015	51.9905	26.9216	4.13875	2.95625	1.37958	4.57233	0.157667	0	5.48304
52	P16	36	ARID	Natural	33.4004	-111.418	0.261022	8.18	0.593023	0.0620587	9.55584	56.4366	13.6564	7.63583	8.41899	1.07685	4.06265	0	0	5.37049
53	P16	37	ARID	Natural	33.6206	-107.137	0.28814	7.33	0.77907	0.0770308	10.1137	39.4709	28.1996	7.76511	6.77565	0.81738	0.68832	0	0	5.59225
54	P16	38	ARID	Natural	33.66	-112.582	0.137965	8	0.680233	0.0692345	9.82505	55.2159	14.6844	7.90698	11.1628	2.19269	0.996678	0	0	5.27949
55	P16	39	TEMPERATE	Natural	34.2176	-109.229	0.38087	6.73	1.05233	0.097119	10.8354	53.2854	9.28962	19.5522	1.89258	2.95882	3.18539	0.093296	0	5.49803
56	P16	40	ARID	Natural	34.2385	-112.038	0.35447	7.42	5.79651	0.343324	16.8835	57.3281	16.8754	11.8655	4.28477	0.637223	1.66996	0	0	5.34459
57	P16	41	TEMPERATE	Natural	34.3373	-111.546	1.014	8	0.668605	0.0682949	9.78997	71.5482	15.2356	3.84173	2.6925	0.49253	1.18207	0	0	5.13901
58	P16	42	ARID	Natural	34.3519	-106.881	0.266963	8.21	0.0813953	0.010711	7.59924	48.7083	18.7793	11.8749	6.36048	1.67699	0.921589	0.317268	0	5.6061
59	P16	43	TEMPERATE	Natural	34.3682	-111.509	1.01436	6.84	1.11047	0.101167	10.9765	51.7365	6.20758	12.4551	9.42116	0.958084	0.499002	0.0199601	0	5.04116
60	P16	44	TEMPERATE	Natural	34.3889	-111.458	1.15502	8.41	0.180233	0.0224142	8.04098	59.6491	19.0901	0.921796	7.22569	0.83259	3.80613	0	0	5.3795
61	P16	45	TEMPERATE	Natural	34.3921	-111.45	1.15511	8.07	0.377907	0.0428314	8.82313	74.1025	8.94974	2.50459	2.95542	0.818167	2.58808	0	0	4.98379
62	P16	46	ARID	Natural	34.4941	-105.635	0.342045	6.58	2.68023	0.194429	13.7851	31.96	17.2963	1.73753	6.93695	0.315914	0.566013	0.0526524	0	5.32459
63	P16	47	ARID	Natural	34.5372	-110.094	0.296234	8.31	0.255814	0.0306199	8.3545	11.7091	61.9104	7.33361	5.60805	1.00657	3.06081	0.0205423	0	5.35121
64	P16	48	ARID	Natural	34.5643	-110.382	0.328709	8.05	0.883721	0.0849532	10.4024	42.1957	12.1717	26.0084	0.54314	6.30398	2.11913	0	0	5.11423
65	P16	49	ARID	Agro-system	34.8492	-106.727	0.445466	7.71	1.34884	0.117117	11.517	32.8798	23.4014	16.644	7.52834	0.770975	3.31066	0.0907029	0	5.8328
66	P16	50	ARID	Natural	35.042	-110.387	0.21463	7.52	0.895349	0.0858146	10.4335	69.1978	8.14286	8.24176	4.62637	1.81319	2.74725	0	0	5.14734
67	P16	51	ARID	Natural	35.1061	-111.308	0.296176	8.02	0.75	0.0747717	10.0305	23.5294	30.8824	4.41176	32.3529	1.47059	1.47059	0	0	3.72253
68	P16	52	ARID	Natural	35.2014	-106.55	0.554134	7.84	0.97093	0.0913299	10.631	39.0862	33.9725	13.7074	3.19602	0.686553	0.970644	0	0	5.51148
69	P16	53	TEMPERATE	Natural	35.5158	-106.224	0.308603	7.94	0.837209	0.081471	10.2762	29.4755	34.0702	19.029	3.03424	0.390117	0.910273	0.0433463	0	5.39094
70	P16	54	ARID	Natural	35.8433	-105.99	0.798531	7.74	1.55814	0.130408	11.9482	38.4615	25.3368	4.93264	14.4937	0.325945	0.499783	0.0434594	0	5.53589
71	P16	55	CONTINENTAL	Natural	36.2082	-105.96	0.46749	7.81	1.44767	0.123467	11.7252	35.9487	25.4359	22.9231	4.92308	0.358974	0.769231	0.0512821	0	5.41914
72	P16	56	CONTINENTAL	Natural	36.2665	-105.794	1.46014	7.37	1.1686	0.105149	11.1138	31.3129	34.6477	1.48909	10.193	0.356544	1.36326	0.230705	0	5.7504
73	P16	57	CONTINENTAL	Natural	36.3197	-105.611	0.761042	7.82	0.569767	0.0600921	9.48156	34.3798	36.7473	1.67267	10.3062	0.540401	0.849202	0.514668	0	5.49748
74	P16	58	CONTINENTAL	Natural	36.3302	-105.674	0.760916	7.73	1.30814	0.114461	11.4287	48.9318	23.2561	1.88134	8.04103	0.481668	0.753669	0.0453335	0	5.37901
75	P16	59	CONTINENTAL	Natural	36.5353	-105.709	0.411347	7.88	0.645349	0.0664002	9.71908	20.5265	43.3542	14.9116	4.63918	0.589102	0.865243	0.0368189	0	5.38906
76	P16	60	CONTINENTAL	Natural	36.6832	-105.511	1.53941	6.29	0.988372	0.092583	10.6755	41.7676	26.9231	5.77741	3.73159	5.09002	2.01309	0.0327332	0	5.39401
77	P16	61	CONTINENTAL	Natural	36.9959	-105.522	0.961487	6.42	1.65698	0.136493	12.1396	53.905	18.8877	3.31285	7.58507	0.419727	0.929396	0	0	5.26726
78	P16	62	CONTINENTAL	Natural	41.9957	-72.1271	2.10395	5.48	2.90116	0.206055	14.0796	28.5591	32.54	2.81264	21.4193	0.99524	4.3704	0	0	5.45303
79	P16	62	CONTINENTAL	Natural	41.9957	-72.1268	2.10395	4.74	3.15116	0.218932	14.3933	36.0233	29.8837	2.37209	7.86047	2.90698	12.2791	0	0	4.77373
80	P16	62	CONTINENTAL	Natural	41.9957	-72.1271	2.10395	4.63	3.88372	0.25527	15.2142	32.7856	52.2091	2.07435	5.68427	1.05065	2.58621	0	0	4.89005
81	P16	63	CONTINENTAL	Natural	43.289	-71.5915	2.12333	5.33	1.21512	0.10829	11.221	18.0496	47.9078	7.12766	13.4752	0.567376	5.60284	0.035461	0	5.56414
82	P16	64	CONTINENTAL	Agro-system	43.2996	-71.6017	2.22944	7.72	2.31395	0.174564	13.2556	39.6244	36.9014	1.28326	4.72613	1.40845	6.79186	0	0	5.68892
83	P16	65	CONTINENTAL	Natural	43.6793	-71	2.24088	7.12	0.761628	0.0756786	10.064	4	74.3077	0.461538	2.15385	0.384615	5.15385	0.384615	0	5.04752
84	P16	65	CONTINENTAL	Natural	43.6793	-71	2.24088	6.37	1.06977	0.0983408	10.8782	1.2931	66.8966	3.36207	5.08621	0	6.2069	3.96552	0	5.06226
85	P16	66	CONTINENTAL	Natural	43.7178	-70.0026	1.96596	8.05	0.0697674	0.00924729	7.54464	17.2518	26.7554	25.6659	17.0702	0.181598	0.847458	0.0605327	0	4.43867
86	P16	67	CONTINENTAL	Natural	43.7729	-70.1421	1.91451	7.13	0.872093	0.0840882	10.3712	2.35097	73.1318	1.84719	1.76322	0.671704	7.80856	0.671704	0	5.0869
87	P16	68	CONTINENTAL	Natural	43.8713	-69.9139	2.04461	6.22	3.28488	0.225712	14.5535	4.28942	70.9561	1.00463	2.5285	0.406366	6.76149	0.11288	0	5.19434
88	P16	69	CONTINENTAL	Natural	44.0006	-71.2287	2.2633	4.28	1.47674	0.125309	11.7848	55.3756	21.7724	1.73939	11.9808	1.1546	3.80867	0	0	5.34645
89	P16	70	CONTINENTAL	Natural	44.2203	-69.0513	2.09361	5.22	4.43605	0.281558	15.7553	46.6418	17.4129	1.07794	27.1973	0.538972	0.829187	0	0	4.69063
90	P16	71	CONTINENTAL	Natural	44.2228	-69.0437	2.09346	4.36	9.12791	0.483004	18.8982	55.3238	17.8268	0.412321	12.976	0.0242542	11.5207	0	0	4.5041
91	P16	72	CONTINENTAL	Natural	44.3401	-71.2178	2.17549	3.31	7.75581	0.427014	18.1629	55.6582	20.0393	0.687623	12.1415	0.137525	6.97446	0	0	4.62017
92	P16	72	CONTINENTAL	Natural	44.3401	-71.2178	2.17549	3.21	8.1686	0.444052	18.3956	65.2665	16.8808	0.525081	6.61379	0.0670316	8.28958	0	0	4.7197
93	P16	72	CONTINENTAL	Natural	44.3401	-71.2178	2.17549	3.44	9.61628	0.502521	19.1361	65.1028	16.9348	0.714924	6.64284	0.059577	7.68543	0	0	4.92566
94	P16	72	CONTINENTAL	Natural	44.3401	-71.2178	2.17549	3.78	10.1395	0.523221	19.3791	64.1174	17.5583	0.503345	4.82767	0.11605	10.7578	0	0	4.85575
95	P16	72	CONTINENTAL	Natural	44.3401	-71.2178	2.17549	3.37	27.5291	1.14091	24.129	59.1964	21.2787	0.704225	7.89837	0.0552334	7.35985	0	0	4.71939
96	P16	73	CONTINENTAL	Natural	44.4287	-69.5	2.06706	7.52	0.267442	0.0318343	8.40105	18.6007	9.50026	9.04787	44.8922	0.115729	0.652288	0	0	3.86316
97	P16	74	CONTINENTAL	Agro-system	44.4924	-70.6413	2.1995	6.02	2.1686	0.166443	13.0291	41.3084	22.4696	1.50711	16.5097	0.530913	3.93903	0.0171262	0	5.78805
98	P16	76	CONTINENTAL	Natural	44.6082	-68	2.34799	6.02	1.38953	0.119748	11.6038	2.94643	66.4286	1.94196	3.90625	0.647321	11.7188	1.51786	0	5.17026
99	P16	75	CONTINENTAL	Natural	44.6082	-69	2.15948	6.43	3.43605	0.233291	14.7286	10.44	61.0009	2.37274	4.65919	0.66868	5.02588	0.258844	0	5.20114
100	P16	77	CONTINENTAL	Natural	44.7644	-67.5269	2.5525	4.74	6.30814	0.365688	17.2501	49.6942	30.7625	1.08574	10.6327	0.761263	4.03095	0	0	5.26353
101	P16	78	CONTINENTAL	Natural	44.8177	-67.3161	2.50994	4.85	6.05233	0.354557	17.0701	49.1455	28.4619	1.83677	6.54847	0.974285	8.43316	0	0	5.49509
102	P16	79	CONTINENTAL	Natural	44.9629	-68.9067	2.14972	4.82	4.23256	0.271969	15.5626	51.4567	32.0091	1.17291	8.92925	0.35944	1.5891	0	0	5.24542
103	P16	80	CONTINENTAL	Natural	45.1683	-69.9835	2.13404	4.99	1.52326	0.128233	11.8788	54.7464	27.2727	3.61627	4.13528	1.30588	2.47782	0	0	5.37258
104	P16	81	CONTINENTAL	Natural	45.204	-69.3718	2.10924	5.49	6.75581	0.384939	17.5504	52.2778	20.239	1.30691	14.6751	1.0829	4.59298	0	0	5.32525
105	P16	82	CONTINENTAL	Natural	45.5166	-69.6785	1.75069	6.4	1.18023	0.105938	11.1408	30.8913	24.895	1.60989	24.965	1.56323	5.85628	0	0	5.42278
106	P16	83	CONTINENTAL	Natural	45.6221	-69.8363	2.07175	6.15	0.534884	0.0570965	9.36806	33.8547	24.7105	4.90299	10.9791	1.66942	5.30907	0.0902391	0	5.73455
107	P16	84	CONTINENTAL	Natural	45.6225	-69.8368	2.07175	4.53	5.02326	0.308678	16.2734	53.1229	24.1767	1.07881	9.26641	0.715421	6.68862	0	0	5.26766
108	P16	85	CONTINENTAL	Natural	45.6519	-69.7454	1.96076	4.66	5.38953	0.325227	16.5716	31.7444	59.6527	2.09965	3.39349	1.0555	0.181591	0	0	3.83366
109	P17	86	TROPICAL	Agro-system	19.4333	77.3	0.691147	8	0.38	0.033	11.5152	22.7	29.8	11.1	0.3	0.8	1.1	0.6	0	4.308
110	P18	87	ARID	Natural	-20.7253	139.495	0.0939297	7.9	0.39	0.13277	2.93741	2	40	10	0	2	2	0	0	4.15888
111	P19	88	CONTINENTAL	Natural	44.35	-68.2667	2.43961	5.87	7.65	0.538	14.2193	78.692	11.8038	4.91825	1.18038	0	0.98365	0	0
112	P19	88	CONTINENTAL	Natural	44.35	-68.2667	2.43961	6.23	10.7	0.513	20.8577	79.6602	13.7711	2.95095	1.18038	0	0	0	0
113	P19	88	CONTINENTAL	Natural	44.35	-68.2667	2.43961	5.73	11.47	0.66	17.3788	72.7901	18.6894	2.16403	2.16403	0	0	0	0
114	P19	88	CONTINENTAL	Natural	44.35	-68.2667	2.43961	5	13.99	0.605	23.124	64.9209	20.6566	3.73787	2.36076	0	0.39346	0	0
115	P20	89	TEMPERATE	Agro-system	31.8333	121.7	1.24744	8.28	0.556	0.07	7.94286	4.40678	14.2373	14.2373	1.18644	4.0678	9.15254	0	2.0339	5.55
116	P20	89	TEMPERATE	Agro-system	31.8333	121.7	1.24744	8.24	0.583	0.06	9.71667	2.90828	12.0805	1.34228	0	10.5101	3.13199	1.11857	0	5.49
117	P20	89	TEMPERATE	Agro-system	31.8333	121.7	1.24744	8.02	0.743	0.09	8.25556	6.40466	19.9418	8.87918	0	2.91121	7.7147	0	1.16448	5.57
118	P20	89	TEMPERATE	Agro-system	31.8333	121.7	1.24744	8.16	0.821	0.08	10.2625	1.71233	17.8082	8.04795	0	9.07534	3.08219	2.56849	1.71233	5.41
119	P20	89	TEMPERATE	Agro-system	31.8333	121.7	1.24744	8.31	0.988	0.12	8.23333	6.97115	12.5	7.93269	1.08173	2.52404	8.29327	0	0	5.54
120	P20	89	TEMPERATE	Agro-system	31.8333	121.7	1.24744	8.02	0.997	0.13	7.66923	5.11364	9.94318	9.09091	2.69886	2.41477	9.65909	0	1.84659	5.54
121	P20	89	TEMPERATE	Agro-system	31.8333	121.7	1.24744	8.11	1.447	0.12	12.0583	10.4435	12.3033	2.57511	1.14449	10.4435	1.57368	0	3.43348	5.68
122	P20	89	TEMPERATE	Agro-system	31.8333	121.7	1.24744	8.41	1.459	0.16	9.11875	5.34125	24.6291	5.04451	0	1.92878	4.30267	0	1.48368	5.67
123	P20	89	TEMPERATE	Agro-system	31.8333	121.7	1.24744	8.17	1.568	0.13	12.0615	6.54206	23.5981	7.00935	0	6.7757	0	0	0	5.18
124	P20	89	TEMPERATE	Agro-system	31.8333	121.7	1.24744	7.87	1.641	0.14	11.7214	2.49653	11.9279	15.3953	0	4.85437	8.87656	0	1.66436	5.45
125	P20	89	TEMPERATE	Agro-system	31.8333	121.7	1.24744	7.96	1.758	0.15	11.72	8.92562	13.5537	3.96694	0	12.8926	3.47107	0	2.47934	5.62
126	P20	89	TEMPERATE	Agro-system	31.8333	121.7	1.24744	8.01	1.814	0.14	12.9571	7.62943	12.6703	2.17984	1.08992	15.6676	1.08992	1.77112	1.3624	5.69
127	P20	89	TEMPERATE	Agro-system	31.8333	121.7	1.24744	7.12	1.872	0.18	10.4	6.84358	9.77654	24.162	2.3743	1.11732	4.05028	0	0	5.56
128	P20	89	TEMPERATE	Agro-system	31.8333	121.7	1.24744	7.96	1.976	0.16	12.35	10.2459	13.1148	2.59563	3.27869	10.929	2.86885	1.50273	1.0929	5.65
129	P20	89	TEMPERATE	Agro-system	31.8333	121.7	1.24744	7.71	2.998	0.23	13.0348	14.0903	20.5198	2.18878	1.50479	15.0479	0	0	0	5.56
130	P23	92	TEMPERATE	Agro-system	-30.8478	-51.6356	2.00002	5.2	1.17	0.096	12.1875	11	24	8	5	0.4	4	0.5	2	5.29
131	P25	101	CONTINENTAL	Natural	45.4	-93.2	0.912885	5.8	0.89	0.06	14.8333	28.2	32	3.3	0	0	0	0	0
132	P25	101	CONTINENTAL	Natural	45.4	-93.2	0.912885	5	1.81	0.12	15.0833	44.9	32.1	5.8	0	0	0	0	0
133	P25	101	CONTINENTAL	Natural	45.4	-93.2	0.912885	5.6	2.77	0.22	12.5909	29.2	29.9	4.8	0	0	0	0	0
134	P26	102	ARID	Natural	-25.9475	22.4278	0.188618	6.5	0.2	0.03	6.66667	10	15	10	0	9	1	45	0	2.9
135	P26	102	ARID	Natural	-25.9475	22.4278	0.188618	6.5	0.25	0.04	6.25	10	40	10	0	10	1	10	0	4.1
136	P26	102	ARID	Natural	-25.9475	22.4278	0.188618	6.5	0.6	0.06	10	10	50	10	0	6	0.6	0.05	0	4.5
137	P26	102	ARID	Natural	-25.9475	22.4278	0.188618	6.5	1.3	0.13	10	9	50	9	0	5	1.2	0.5	0	4.6
138	P27	103	ARID	Natural	41.425	-105.4	0.409505	6.2	1.3	0.22204	5.8548	7	25	32	2.5	0	5	0	0
139	P28	110	TEMPERATE	Natural	-26.73	-54.68	3.14855	5.9	2.44	0.248	9.83871	13.08	19.06	3.61	40.29	1.01	3.74	0.09	2.02	5.72
140	P28	111	TROPICAL	Natural	-12.93	-71.23	4.96455	4.12	3.34	0.33	10.1212	43.14	30.04	4.71	5.22	1.87	0.42	0.4	2.36	6.66
141	P28	112	ARID	Natural	34.33	-106.73	0.22499	8.31	0.3	0.06	5	13.49	24.02	16.12	3.74	1.46	1.91	2.09	2.44	7.14
142	P28	113	TEMPERATE	Natural	34.62	-81.67	2.13345	5.98	2.33	0.119	19.5798	31.62	30.56	3.98	17.6	0.78	0.49	0.3	3.56	7.06
143	P28	114	ARID	Natural	34.9	-115.65	0.137188	7.9	0.12	0.018	6.66667	8.18	15.96	19.3	2.63	1.7	12.89	14.48	1.12	6.72
144	P28	115	ARID	Natural	35.38	-105.93	0.337853	8.38	0.42	0.052	8.07692	14.47	19.32	14.55	4.04	2.16	8.99	9.64	2.68	6.93
145	P28	116	TEMPERATE	Natural	35.97	-79.08	2.13275	5.37	2.78	0.074	37.5676	16.82	28.77	3.54	34.6	0.69	0.24	0	3.39	6.68
146	P28	117	TEMPERATE	Natural	39.1	-96.6	0.775186	6.37	6.12	0.45	13.6	17.31	23.51	11.46	28.12	1.53	0.03	0	3.27	6.6
147	P28	118	CONTINENTAL	Natural	64.8	-148.25	1.387	5.12	3.03	0.156	19.4231	30.67	31.08	3.69	14.14	0.63	0.25	0	3.63	6.54
148	P28	119	CONTINENTAL	Natural	68.63	-149.58	0.575379	4.58	7.02	0.375	18.72	37.76	28.31	2.08	9.49	2.2	0.13	0	3.98	6.27
149	P29	120	TEMPERATE	Natural	31.48	-96.88	0.894956	7.5	3.54	0.27	13.1111	34.26	30.32	5.11	11.49	1.7	0	0	0	5.48
150	P29	121	TEMPERATE	Natural	33.31	-96.23	0.746863	7	2.86	0.22	13	29.36	32.66	3.94	15.85	1.06	0	0	0	5.41
151	P29	122	TEMPERATE	Agro-system	34.51	-96.6	0.967048	7.2	3.16	0.24	13.1667	15.32	13.63	2.34	52.77	3.09	0	0	0	4.38
152	P29	123	TEMPERATE	Agro-system	36.62	-95.27	0.962848	6.1	2.76	0.220711	12.5051	17.87	11.6	2.13	52.87	2.23	0	0	0	4.41
153	P29	124	TEMPERATE	Natural	38.18	-95.27	0.803612	5.8	3.87	0.3	12.9	11.91	14.37	3.09	57.45	2.98	0	0	0	4.32
154	P29	125	TEMPERATE	Agro-system	39.05	-95.21	0.972553	6.5	4.45	0.34	13.0882	17.77	17.45	1.7	48.3	2.02	0	0	0	4.57
155	P29	126	CONTINENTAL	Agro-system	40.15	-95.54	0.911906	6.5	2.97	0.26	11.4231	15.21	19.26	7.23	38.83	2.87	0	0	0	4.75
156	P29	127	CONTINENTAL	Natural	40.16	-96.52	1.00101	7.6	2.87	0.220683	13.0051	13.4	18.94	3.4	50.11	1.6	0	0	0	4.29
157	P29	128	CONTINENTAL	Agro-system	40.26	-96.18	1.0255	5.9	2.77	0.22	12.5909	13.83	10.21	1.81	65.53	0.43	0	0	0	3.84
158	P29	129	CONTINENTAL	Agro-system	40.69	-96.86	0.945073	6.5	3.14	0.27	11.6296	23.19	16.17	2.98	36.41	1.81	0	0	0	4.77
159	P29	130	CONTINENTAL	Agro-system	40.87	-96.81	0.921926	7.2	2.92	0.25	11.68	18.94	14.14	2.23	46.28	2.34	0	0	0	4.65
160	P29	131	CONTINENTAL	Agro-system	41.61	-97.11	0.935835	6.1	3.74	0.35	10.6857	15.74	11.81	2.98	49.26	1.38	0	0	0	4.2
161	P29	132	CONTINENTAL	Agro-system	41.71	-95.28	0.926985	6.8	3.03	0.25	12.12	17.84	18.94	3.93	40	2.87	0	0	0	4.9
162	P29	133	CONTINENTAL	Agro-system	41.96	-97.27	0.956234	6.7	2.92	0.28	10.4286	25.43	16.91	3.4	31.17	2.45	0	0	0	4.92
163	P29	134	CONTINENTAL	Agro-system	42.57	-94.56	0.815611	7.1	5.21	0.39	13.359	17.45	13.52	2.45	54.36	1.06	0	0	0	4.21
164	P29	135	CONTINENTAL	Agro-system	42.88	-95.58	0.98047	6.7	5.1	0.44	11.5909	21.91	12.66	1.6	46.81	1.81	0	0	0	4.63
165	P29	136	CONTINENTAL	Agro-system	43.44	-92.38	0.991936	6.9	5.51	0.44	12.5227	13.62	10.21	1.7	65	1.28	0	0	0	3.79
166	P29	137	CONTINENTAL	Agro-system	43.51	-93.66	0.905194	6.3	4.18	0.33	12.6667	16.81	27.34	3.72	35.11	2.13	0	0	0	4.9
167	P29	138	CONTINENTAL	Agro-system	43.55	-96.97	0.909611	7.1	5.08	0.42	12.0952	30.11	22.13	4.68	13.51	2.23	0	0	0	5.34
168	P29	139	CONTINENTAL	Agro-system	43.87	-92.85	0.866283	7.1	7.06	0.49	14.4082	13.94	10.11	1.6	61.91	0.74	0	0	0	3.96
169	P29	140	CONTINENTAL	Agro-system	44.04	-96.78	0.919978	6.4	4.7	0.4	11.75	24.76	14.16	1.49	41.17	0.74	0	0	0	4.62
170	P29	141	CONTINENTAL	Agro-system	44.12	-96.15	0.903873	7.2	4.82	0.41	11.7561	25.21	10.64	1.6	43.19	1.28	0	0	0	4.75
171	P29	142	CONTINENTAL	Agro-system	44.26	-96.71	0.920127	7.9	7.47	0.71	10.5211	33.51	31.71	2.55	7.98	2.34	0	0	0	5.16
172	P29	143	CONTINENTAL	Agro-system	44.27	-95.7	0.824048	6.5	5.43	0.48	11.3125	9.68	6.81	1.28	72.55	0.53	0	0	0	3.28
173	P29	144	CONTINENTAL	Natural	44.8	-96.57	0.935685	6.7	4.84	0.44	11	22.55	15.97	2.2	38.62	0.96	0	0	0	4.79
174	P29	145	CONTINENTAL	Agro-system	45.77	-96.32	0.695813	6.5	4.89	0.38	12.8684	20	15	2.02	52.02	1.28	0	0	0	4.25
175	P29	146	CONTINENTAL	Agro-system	46.4	-97.36	0.762055	6.8	1.31	0.1	13.1	32.34	20.21	4.57	21.06	1.91	0	0	0	5.53
176	P29	147	CONTINENTAL	Agro-system	46.52	-96.43	0.809383	6.6	7.16	0.68	10.5294	26.91	41.71	3.3	2.86	2.23	0	0	0	5.46
177	P29	148	CONTINENTAL	Agro-system	47.05	-96.43	0.813347	7.1	5.02	0.43	11.6744	31.49	17.66	2.98	25.96	2.23	0	0	0	5.18
178	P29	149	CONTINENTAL	Natural	47.73	-96.82	0.706416	7.5	6.93	0.58	11.9483	37.55	26.5	1.06	7.86	2.23	0	0	0	5.48
179	P29	150	CONTINENTAL	Agro-system	48.98	-96.5	0.969665	6.2	5.26	0.47	11.1915	22.77	36.49	1.06	15.96	2.77	0	0	0	5.53
180	P30	151	CONTINENTAL	Natural	41.5333	123.383	0.648415	5.7	1.1	0.1	11	22.2222	36.1111	13.8889	1.38889	11.1111	2.77778	1.38889	5.55556
181	P31	152	ARID	Agro-system	-23.75	-68.8174	0.0115	5.16	2.76	0.15	18.4	5.17	26.3	5.87	6.34	0.8	15.79	0.34	2.76	5.1
182	P33	155	CONTINENTAL	Natural	53.6881	-127.655	0.681735	5.57127	11.8036	0.610948	19.3202	13.3	55.5	18.3	0	3.5	0	0	0
183	P34	156	TEMPERATE	Natural	47.6447	9.08472	2.02051	4.6	1.1	0.21554	5.10346	30.6	43.2	0	0	2.2	1.1	0	1.3	5.73
184	P34	157	TEMPERATE	Natural	47.9558	7.53704	1.28247	4	14.464	0.737952	19.6002	30.6	43.2	0	0	2.2	1.1	0	1.3	4.8
185	P35	158	TEMPERATE	Natural	26.5319	-98.0639	0.713264	8.2	1.4371	0.2216	6.48511	8	30	5	0.7	0.5	0.7	0	0	6.34
186	P36	159	ARID	Natural	37.1333	-2.36707	0.652349	7.8	0.557	0.05	11.14	8.86	27.42	13.42	0	0	2.5	0	0	6.01
187	P36	159	ARID	Natural	37.1333	-2.36667	0.652349	8.02	0.91	0.09	10.1111	7.19	36.07	10	0	0	1.67	0	0	6.01
188	P36	159	ARID	Natural	37.1333	-2.36667	0.652349	7.87	0.93	0.09	10.3333	7.1	36.87	9.17	0	0	1.58	0	0	6.24
189	P36	159	ARID	Natural	37.1333	-2.36667	0.652349	7.79	1.44	0.157	9.17197	7.51	40.64	8.49	0	0	1.15	0	0	6.24
190	P37	160	TEMPERATE	Natural	-43.9286	169.095	2.56124	4.68	0.91	0.07	13	12	39.5	35	0	0	8	0.3	2	5.03
191	P37	160	TEMPERATE	Natural	-43.9286	169.095	2.56124	3.87	1.87	0.09	20.7778	16	49.45	30	0	0	0.02	0.05	5	4.45
192	P37	160	TEMPERATE	Natural	-43.9286	169.095	2.56124	3.56	2.33	0.1	23.3	17	48.5	25	0	0	0.02	0.22	6	4.59
193	P37	160	TEMPERATE	Natural	-43.9286	169.095	2.56124	3.68	2.52	0.11	22.9091	20	53.65	20	0	0	0.02	0.15	3	4.14
194	P37	160	TEMPERATE	Natural	-43.9286	169.095	2.56124	4.19	3.13	0.16	19.5625	16	54.8	25	0	0	1	0.5	3	4.88
195	P37	160	TEMPERATE	Natural	-43.9286	169.095	2.56124	4.11	3.17	0.17	18.6471	8	42	40	0	0	0.05	0.4	2	4.23
196	P38	161	TEMPERATE	Natural	-43.4358	170.168	1.3964	5.6	0.96	0.15728	6.10376	5	34	30	0	0	3	0	2	5.99
197	P38	161	TEMPERATE	Natural	-43.4256	170.186	1.39955	4	6.3	0.3869	16.2833	10	28	32	0	0	2	0	4	4.77
198	P38	161	TEMPERATE	Natural	-43.4256	170.186	1.39955	4	7.1	0.4213	16.8526	10	29	30	0	0	2	0	4	4.99
199	P38	162	TEMPERATE	Natural	-43.4222	170.174	1.39684	4.6	7.3	0.4299	16.9807	10	24	32	0	0	1	0	4	5.72
200	P38	163	TEMPERATE	Natural	-43.4178	170.188	1.3972	4.4	3.7	0.2751	13.4497	10	33	28	0	0	4	0	4	5.2
201	P38	164	TEMPERATE	Natural	-43.4133	170.176	1.39699	3.9	10.9	0.5847	18.642	10	23	40	0	0	1	0	8	4.42
202	P38	165	TEMPERATE	Natural	-43.3383	170.217	2.21856	3.9	8.7	0.4901	17.7515	10	28	40	0	0	2	0	4	4.46
203	P38	166	TEMPERATE	Natural	-43.2572	170.199	2.20419	3.9	8.6	0.4858	17.7028	10	30	40	0	0	1	0	8	4.27
204	P38	167	TEMPERATE	Natural	-43.24	170.302	3.377	3.9	10	0.546	18.315	10	32	40	0	0	1	0	4	4.09
205	P40	169	ARID	Natural	29.8739	31.2169	0.455552	7.7	0.2	0.1246	1.60514	0	50	20	0	0	10	0	0	5.47586
206	P40	170	ARID	Agro-system	30.3911	31.6614	0.224938	8.4	0.8	0.1504	5.31915	10	20	5	0	0	30	0	2	7.77018
207	P42	172	TEMPERATE	Agro-system	37.4056	126.954	1.87864	4.77	1.5	0.117	12.8205	38	33.43	2	0	3	0.3	0	3	4.63
208	P43	173	TROPICAL	Natural	-3.23333	101.63	4.39896	4.18667	2.71667	0.19	14.2982	43.4058	23.7774	8.7769	9.5748	3.1916	0	0	1.5958	5.69152
209	P43	174	TROPICAL	Agro-system	-2.46667	101.917	3.03338	4.30667	3.23333	0.213333	15.1562	28.7244	23.4583	24.2562	9.5748	3.51076	0	0	2.23412	5.50263
210	P43	175	TROPICAL	Natural	-2.4	101.85	2.98083	4.34667	3.25	0.176667	18.3962	43.8845	20.7	13.7239	9.25564	2.87244	0	0	1.91496	5.39701
211	P43	176	CONTINENTAL	Natural	35.85	127.733	1.76155	4.22	10.34	0.75	13.7867	34.7884	27.1286	9.89396	7.1811	4.7874	0	0	1.5958	6.20809
212	P43	177	CONTINENTAL	Natural	37.7333	127.133	1.76297	4.17667	4.17407	0.362333	11.52	39.4163	25.5328	10.8514	4.30866	3.9895	0	0	0.7979	6.74923
213	P43	179	CONTINENTAL	Natural	37.7333	128.483	1.86801	4.99	5.45547	0.583333	9.35223	29.2031	33.1926	10.0535	3.35118	4.62782	0	0	1.43622	6.19448
214	P43	178	CONTINENTAL	Natural	37.7333	127.983	2.05804	4.435	10.2627	0.838	12.2467	35.1076	36.7034	12.4472	3.51076	0.31916	0	0	0.95748	5.60371
215	P44	180	CONTINENTAL	Natural	58.356	-134.527	0.557558	7.41	0.23	0.181915	1.26433	10.57	43.13	8.24	0	0	0	4.81	0
216	P44	180	CONTINENTAL	Natural	58.356	-134.527	0.557558	7.41	0.25	0.182665	1.36863	9.23	43.58	10.17	0	0	0	7.61	0
217	P44	180	CONTINENTAL	Natural	58.356	-134.527	0.557558	7.29	0.3	0.18454	1.62566	6.89	46.66	7.99	0	0	0	6.055	0
218	P45	181	TEMPERATE	Natural	-27.73	-55.68	2.20869	6	2.2	0.22196	9.9117	22.9107	41.7867	9.36599	2.59366	1.8732	6.48415	0.144092	0
219	P45	183	ARID	Natural	12.136	-71.248	1.34409	4.1	3.3	0.26739	12.3415	26.2009	52.2562	2.76565	0.582242	0.873362	0.291121	0.14556	0
220	P45	183	ARID	Natural	12.136	-71.248	1.34409	3.6	9.4	0.51932	18.1006	60.7383	33.0537	2.85235	0.167785	0	0.33557	0	0
221	P45	183	ARID	Natural	12.136	-71.248	1.34409	4.3	13.1	0.67213	19.4903	62.8849	34.5219	1.13452	0	0	0.324149	0	0
222	P45	182	ARID	Natural	12.136	-71.525	1.03921	4.1	13.4	0.68452	19.5758	56.25	40.8929	0.535714	0	0	0	0	0
223	P45	182	ARID	Natural	12.136	-71.525	1.03921	3.5	14.9	0.74647	19.9606	67.5966	25.9657	1.07296	0	0	0.858369	0	0
224	P45	184	TROPICAL	Natural	18.3	-65.83	3.19629	5	4.1	0.30043	13.6471	57.4879	33.6554	2.57649	1.77134	0	0.805153	0.966184	0
225	P45	184	TROPICAL	Natural	18.3	-65.83	3.19629	4.9	13.9	0.70517	19.7116	28.496	49.8681	1.31926	0	2.11082	8.97098	0	0
226	P45	184	TROPICAL	Agro-system	18.3	-65.8333	3.19709	4.73	16.4123	0.783492	20.9476	31.6	42.4	9.2	0	0	2.1	0.52	0
227	P45	185	TROPICAL	Natural	20.08	-155.7	3.73856	6.3	15.8	0.78364	20.1623	23.2975	29.3907	31.8996	1.43369	0	1.07527	0.358423	0
228	P45	186	TEMPERATE	Natural	31.47	-96.87	0.894959	7.9	3.9	0.29217	13.3484	27.6692	31.4286	24.5113	1.65414	1.65414	3.15789	0	0
229	P45	187	TEMPERATE	Natural	33.3	-96.23	0.74684	7.9	3	0.255	11.7647	37.3016	33.4467	7.70975	1.24717	2.49433	3.96825	1.5873	0
230	P45	188	TEMPERATE	Natural	33.93	-97.23	0.686644	8	2.8	0.24674	11.348	36.9624	28.7634	9.13978	0.806452	0.94086	7.12366	0.672043	0
231	P45	189	ARID	Natural	33.97	-116.07	0.125574	7.6	0.7	0.16001	4.37473	5.47945	54.2074	26.8102	0	0.587084	0.587084	2.15264	0
232	P45	190	ARID	Natural	34.33	-106.73	0.22499	8.3	0.3	0.14349	2.09074	14.2251	41.8259	26.5393	0	0.849257	0.212314	6.36943	0
233	P45	191	TEMPERATE	Natural	34.47	-119.8	2.63073	7.9	2.7	0.24261	11.129	14.6104	39.9351	20.0505	0.108225	1.2987	3.0303	6.49351	0
234	P45	192	TEMPERATE	Natural	34.62	-81.67	2.13345	5.7	2.3	0.22609	10.1729	42.5729	45.8886	5.43767	0.530504	0.265252	0.397878	0.132626	0
235	P45	194	TEMPERATE	Natural	34.68	-120.03	1.51932	8	1.5	0.19305	7.77001	23.2394	32.3944	27.6995	0.938967	3.28638	1.40845	1.17371	0
236	P45	193	TEMPERATE	Natural	34.68	-120.05	1.51943	7	3.3	0.26739	12.3415	12.9296	46.9722	20.9493	0.654664	2.61866	2.09918	0.163666	0
237	P45	195	TEMPERATE	Natural	34.7	-120.05	1.72617	6.8	4.6	0.32108	14.3266	33.6617	29.064	15.5993	1.64204	1.47783	2.13465	0.821018	0
238	P45	196	ARID	Natural	34.9	-115.65	0.137188	7.9	0.12	0.136056	0.88199	11.5809	45.5882	29.5956	0	0.367647	0.919118	0	0
239	P45	197	ARID	Natural	35.2	-115.87	0.111434	8.9	0.12	0.136056	0.88199	4.82234	33.7563	22.8426	0	0.253807	1.01523	27.4112	0
240	P45	198	TEMPERATE	Natural	35.37	-111.55	0.579318	8.1	2.5	0.23435	10.6678	17.9435	39.5161	17.1371	1.20968	2.41935	1.41129	0	0
241	P45	199	ARID	Natural	35.38	-105.93	0.337853	7.7	1.4	0.18892	7.41054	39.1417	25.2276	12.7438	0.130039	3.25098	2.47074	0.130039	0
242	P45	200	TEMPERATE	Natural	35.9	-106.55	1.29473	5.6	5.7	0.36651	15.5521	17.624	42.1671	8.48564	1.95822	1.43603	11.0966	0.130548	0
243	P45	201	TEMPERATE	Natural	35.97	-79.08	2.13275	5.4	2.8	0.24674	11.348	28.6744	55.6196	4.61095	1.00865	0.144092	2.01729	0.144092	0
244	P45	202	ARID	Natural	36.05	-111.77	0.268565	7.3	1.7	0.20131	8.44469	34.2593	25	16.9753	0.154321	1.69753	1.08025	0	0
245	P45	203	TEMPERATE	Natural	36.45	-118.17	0.370802	5	4.3	0.30869	13.9298	39.4295	32.2148	17.7852	0.503356	0.167785	0.503356	0.167785	0
246	P45	204	TEMPERATE	Natural	36.5	-118.7	1.8136	6.3	1.7	0.20131	8.44469	29.9578	37.9747	14.2053	0.562588	1.82841	0.562588	0.703235	0
247	P45	205	TEMPERATE	Natural	36.62	-118.63	0.549847	5.1	8.1	0.46563	17.3958	47.9769	32.3699	3.46821	0.192678	2.50482	0.770713	0.385356	0
248	P45	206	TEMPERATE	Natural	39.1	-96.6	0.775186	6.4	6.1	0.38303	15.9256	25.9701	28.806	18.209	2.38806	0.746269	5.67164	0.149254	0
249	P45	207	CONTINENTAL	Natural	39.32	-111.48	0.56766	7.2	5.7	0.36651	15.5521	37.6738	30.7206	11.2516	2.52845	3.28698	0.758534	0	0
250	P45	208	CONTINENTAL	Natural	39.32	-111.47	0.567564	7.6	6.9	0.41607	16.5837	24.5671	29.6537	21.2121	0.21645	2.92208	2.05628	0.4329	0
251	P45	209	CONTINENTAL	Natural	39.33	-111.45	0.569344	6.8	2.8	0.24674	11.348	15.6431	35.6895	21.0892	2.43337	1.96987	0.463499	0.23175	0
252	P45	210	ARID	Natural	39.35	-111.58	0.640084	8.2	1.7	0.20131	8.44469	13.948	20.8038	14.8936	0.236407	0.236407	11.3475	25.7683	0
253	P45	211	CONTINENTAL	Natural	40.4	-105.7	0.904437	6.1	1.6	0.19718	8.11441	22.1354	42.5781	7.8125	0.78125	0.520833	3.51562	0.651042	0
254	P45	212	ARID	Natural	40.58	-105.33	1.29575	5.7	1.8	0.20544	8.76168	35.0299	35.479	11.3772	0.898204	0.598802	0.898204	0	0
255	P45	213	ARID	Natural	40.8	-104.83	0.361175	6	0.8	0.16414	4.87389	33.642	18.9815	11.5741	2.00617	0.308642	19.9074	0.462963	0
256	P45	214	CONTINENTAL	Natural	41.58	-80.05	2.16517	4.1	6.4	0.39542	16.1853	60.6849	30.8219	1.91781	0.273973	0.821918	0.410959	0.136986	0
257	P45	215	CONTINENTAL	Natural	41.8	-73.75	2.02771	5.3	2.7	0.24261	11.129	20.8278	54.0721	5.8745	0.400534	1.46862	3.07076	0.534045	0
258	P45	216	CONTINENTAL	Natural	41.93	-74.35	2.24275	3.6	4.1	0.30043	13.6471	71.2999	18.4041	1.287	1.9305	2.574	1.5444	0	0
259	P45	217	CONTINENTAL	Natural	42.12	-74.1	2.23725	3.6	4.3	0.30869	13.9298	80.6026	16.9492	1.12994	0.188324	0	0.188324	0	0
260	P45	218	CONTINENTAL	Natural	42.5	-72.17	2.09567	4.3	12.7	0.65561	19.3713	66.3588	24.6702	4.35356	1.31926	0.395778	1.71504	0	0
261	P45	219	TEMPERATE	Natural	44.22	-122.15	2.57812	5.4	6.9	0.41607	16.5837	35.9184	51.8367	7.34694	0.408163	0.272109	0.272109	0.272109	0
262	P45	220	CONTINENTAL	Natural	44.87	-68.1	2.33528	4.6	5.2	0.34586	15.035	65.3237	25.6115	0.431655	0.57554	0.143885	0.719424	0.719424	0
263	P45	221	CONTINENTAL	Natural	45.4	-93.2	0.912885	6.1	1.9	0.20957	9.06618	27.8057	44.0536	6.03015	2.84757	1.67504	1.50754	0.837521	0
264	P45	222	CONTINENTAL	Natural	46.8	-114	1.39881	7.6	10.5	0.56475	18.5923	26.8421	39.8684	10.2632	0.921053	2.63158	0.263158	0.394737	0
265	P45	223	CONTINENTAL	Natural	47.17	-95.17	1.61353	5.8	6.3	0.39129	16.1006	14.5007	55.5404	7.25034	0.273598	0.957592	1.50479	0.410397	0
266	P45	224	CONTINENTAL	Natural	47.18	-95.17	1.61352	5.4	3.9	0.29217	13.3484	25.7384	49.3671	4.64135	2.391	0.984529	0.562588	0.421941	0
267	P45	225	TEMPERATE	Natural	49.47	-123.53	2.0489	4.6	10.7	0.57301	18.6733	42.3756	41.573	2.72873	0.481541	4.17335	1.28411	0	0
268	P45	226	CONTINENTAL	Natural	53.6	-106.2	1.39106	5.8	0.9	0.16827	5.34855	30.88	42.56	3.68	0	3.52	4.16	0	0
269	P45	227	CONTINENTAL	Natural	53.9	-104.7	1.49326	5.5	1.2	0.18066	6.64231	29.1362	49.0483	12.0059	0.439239	0	0.292826	0.292826	0
270	P45	228	CONTINENTAL	Natural	64.8	-148.25	1.387	5.1	3	0.255	11.7647	40.9987	42.707	2.2339	1.31406	0.262812	0.131406	0.131406	0
271	P45	229	CONTINENTAL	Natural	68.63	-149.58	0.575379	4.6	7	0.4202	16.6587	35.3805	45.6609	0.801068	0.534045	0.801068	0.133511	0	0
272	P47	234	TEMPERATE	Agro-system	50.2442	19.5681	1.42022	5.6	16.03	0.648	24.7377	22.3	51.6	5.9	3.1	4.1	0.6	1.1	1.7
273	P47	234	TEMPERATE	Agro-system	50.2442	19.5681	1.42022	4.7	18.53	0.711	26.0619	28.4	53.2	4.6	1.3	0.5	0.3	2	3.2
274	P47	234	TEMPERATE	Agro-system	50.2442	19.5681	1.42022	4.8	21.42	0.814	26.3145	28	50.7	3.4	1.4	0.6	0.2	3.3	3.8
275	P47	234	TEMPERATE	Agro-system	50.2442	19.5681	1.42022	5	24.6	1.087	22.6311	25.4	53	6.2	1.3	0.9	0.6	1.9	2.9
276	P47	234	TEMPERATE	Agro-system	50.2442	19.5681	1.42022	4.4	33.76	1.296	26.0494	31.2	49	6.1	1.3	0.2	0.4	2.7	3.6
277	P47	235	TEMPERATE	Natural	51.18	16.1767	1.0106	4.1	26.42	0.994	26.5795	28.9	48.5	7.9	0.1	0.1	0.2	2.8	4.2
278	P47	235	TEMPERATE	Natural	51.18	16.1767	1.0106	3.8	36.14	1.256	28.7739	32	49.7	9.9	0	0.1	0.2	1.6	2.7
279	P47	235	TEMPERATE	Natural	51.18	16.1767	1.0106	3.8	39.25	1.166	33.6621	25.5	48.8	9.9	0.2	0	0.2	1.7	4.2
280	P47	235	TEMPERATE	Natural	51.18	16.1767	1.0106	3.8	39.38	1.415	27.8304	31.8	47.8	8.2	0.1	0.1	0.1	3.5	3.9
281	P47	235	TEMPERATE	Natural	51.18	16.1767	1.0106	3.4	42.81	1.19	35.9748	28.5	49.5	11.9	0.1	0	0.2	0.8	2.9
282	P48	236	ARID	Agro-system	40.05	88.2	0.0188	5.8	3.8	0.18	21.1111	20.3	0	11	30	2.9	1.9	0	4.3	6.78325
283	P49	237	TROPICAL	Natural	4.18333	114.017	3.58713	4.43	1.49	0.107	13.9252	53.68	37	2	0.6	0	2	0.6	0
284	P49	237	TROPICAL	Natural	4.18333	114.02	3.58713	4.64	1.9	0.093	20.4301	35	43	5	0.75	0	9	0.75	0
285	P50	238	CONTINENTAL	Natural	40.0194	-83.0186	1.29258	6.24	2.91	0.23	12.6522	24.7	26.03	21.28	5.7	0.38	1.9	0	0.57
286	P51	239	TEMPERATE	Natural	36.4	117	0.686211	6.8	2.4	0.2192	10.9489	4.4	26.6	49.46	0	9.02	0	0	0
287	P52	240	CONTINENTAL	Natural	50.985	-98.0006	0.830817	4.2	19.322	0.929	20.7987	64	12.9	1.8	5.1	1	5.8	0.114	2
288	P52	240	CONTINENTAL	Natural	50.985	-98.0006	0.830817	5.7	19.322	0.929	20.7987	15	24	1	8	3	38	0.5945	3
289	P53	241	TEMPERATE	Agro-system	23.6667	120.767	3.35914	4	8.41	0.68	12.3676	42	29	5	0.05	0	0.05	0	0.05	6.71
290	P53	241	TEMPERATE	Natural	23.6667	120.767	3.35914	3.4	23.4	1.4	16.7143	50	27	5	0.05	0	0.05	0	0.05	6.48
291	P54	242	TEMPERATE	Agro-system	40.1833	-8.68333	2.22591	5.97	1.33	0.14	9.5	30.528	27.984	7.95	0	5.724	0.53	0	0	6.44627
292	P54	242	TEMPERATE	Agro-system	40.1833	-8.68333	2.22591	5.88	1.33	0.14	9.5	30.528	25.758	7.208	0	6.784	1.59	0	0	6.41854
293	P54	242	TEMPERATE	Agro-system	40.1833	-8.68333	2.22591	5.87	1.38	0.14	9.85714	22.472	25.122	8.586	0	10.07	1.696	0	0	6.54331
294	P54	242	TEMPERATE	Agro-system	40.1833	-8.68333	2.22591	5.7	1.6	0.18	8.88889	35.828	22.896	5.724	0	8.586	0.742	0	0	6.3215
295	P54	242	TEMPERATE	Agro-system	40.1833	-8.68333	2.22591	5.94	1.68	0.15	11.2	33.39	23.214	6.678	0	8.904	0.848	0	0	6.41161
296	P55	243	TEMPERATE	Agro-system	-30.0111	-54.8369	1.14166	6.1	5.02	0.39	12.8718	18.625	34.05	10.725	3.7	0	2.675	0	1.2
297	P55	244	TEMPERATE	Natural	-30.0108	-54.8347	1.14166	6.2	1.77	0.13	13.6154	21.925	34.75	10	3.95	0.025	0.875	0	0.55
298	P55	245	TEMPERATE	Natural	-30.0106	-54.8381	1.14166	5.8	1.43	0.11	13	27.725	32.475	8.425	3.225	0.775	1.925	0	1.25
299	P56	247	TEMPERATE	Agro-system	31.3	120.617	0.946514	7.8	1.9	0.2	9.5	11	27	2	1	5	1	0	1	6.72
300	P56	248	TEMPERATE	Agro-system	36.4	115.75	0.685235	8.2	1.6	0.12	13.3333	15	26	10	1	2	1	0	1	6.39
301	P56	249	ARID	Agro-system	36.7	114.9	0.588693	8.24	1.374	0.101	13.604	15.17	28.81	14.05	2.73	2.2	1.35	0	0
302	P58	251	CONTINENTAL	Natural	44.5511	-110.851	1.13521	9.8	0.87	0.09	9.66667	3	24	3	2	5	12	19	2
303	P58	251	CONTINENTAL	Natural	44.5511	-110.851	1.13521	9.9	5.09	0.42	12.119	1	17	2	3	0	0	46	4
304	P60	253	TROPICAL	Natural	4.18333	114.017	3.58715	3.7	1.65	0.085	19.4118	38	37	3	13	0.01	0.01	0.01	6	5.61
305	P60	253	TROPICAL	Natural	4.18333	114.017	3.58715	4.5	1.72	0.13	13.2308	37	28	2	14	1	0.01	0.01	9	6.24
306	P60	254	TROPICAL	Agro-system	4.26667	113.983	3.16788	4.1	1.68	0.1	16.8	34	30	0.5	22	1	0.01	0.01	5	5.91
307	P60	254	TROPICAL	Agro-system	4.26667	113.983	3.16788	4.1	1.7	0.09	18.8889	28	25	3	14	6	0.01	0.01	4	5.72
308	P60	254	TROPICAL	Agro-system	4.26667	113.983	3.16788	4	2.22	0.115	19.3043	36	35	1	17	1	0.01	0.01	7	5.55
309	P60	255	TEMPERATE	Agro-system	35.35	136.733	1.7638	4	16.35	0.835	19.5808	41	37	4	10	0.25	0.01	0.01	2	6.1
310	P61	257	TEMPERATE	Natural	48.3693	9.41522	1.527	6.37	6.003	0.449	13.3697	22	40	8	0.2	0.8	1	0.2	0.01	5.66
311	P61	258	TEMPERATE	Agro-system	48.3769	9.47278	1.52734	6.92	7.225	0.718	10.0627	16	17	30	0.2	0.2	2	0.3	0.01	5.46
312	P61	259	TEMPERATE	Natural	48.38	9.35145	1.56599	4.55	6.519	0.435	14.9862	22	46	12	0.01	0.05	0.5	0.05	0.01	5.75
313	P61	260	TEMPERATE	Agro-system	48.3809	9.41889	1.52673	5.11	5.161	0.535	9.64673	22	26	8	0.01	0.4	3	0.3	0.01	5.79
314	P61	261	TEMPERATE	Agro-system	48.3809	9.41889	1.52673	5.625	5.989	0.601	9.96506	25	25	15	0.2	0.5	2	0.3	0.01	5.71
315	P61	262	TEMPERATE	Natural	48.3826	9.38238	1.56594	5.1	10.5	0.677	15.5096	17	43	12	0.1	0.5	1	0.01	0.01	5.99
316	P61	263	TEMPERATE	Natural	48.3914	9.37685	1.56614	7.24	4.085	0.365	11.1918	20	22	20	0.4	0.4	3	0.4	0.01	5.64
317	P61	265	TEMPERATE	Natural	48.3947	9.50279	1.42303	6.65	6.889	0.582	11.8368	15	49	10	0.15	0.3	1	0.3	0.01	4.99
318	P61	266	TEMPERATE	Natural	48.3962	9.26136	1.49639	4.87	7.762	0.554	14.0108	16	46	14	0.01	0.2	2	0.01	0.01	5.68
319	P61	267	TEMPERATE	Agro-system	48.398	9.34199	1.56562	6.71	7.709	0.758	10.1702	22	21.1	26	0.2	0.2	1	0.3	0.01	5.86
320	P61	269	TEMPERATE	Agro-system	48.4013	9.44168	1.40488	6.14	6.817	0.667	10.2204	22	16	20	0.2	0.4	2	0.3	0.01	5.6
321	P61	270	TEMPERATE	Agro-system	48.4089	9.53238	1.24111	6.32	5.374	0.518	10.3745	16	19	20	0.3	0.3	3	0.4	0.01	5.92
322	P61	271	TEMPERATE	Natural	48.4123	9.35559	1.48602	5.04	7.468	0.514	14.5292	23	35	18	0.1	0.3	1	0.05	0.01	5.81
323	P61	273	TEMPERATE	Natural	48.4226	9.49212	1.40515	6.45	8.115	0.741	10.9514	12	47	12	0.3	0.1	3	0.3	0.01	4.96
324	P62	274	TROPICAL	Agro-system	-3.27444	-60.2047	2.3602	5.2	5.3	0.2247	23.587	10	24	7	8	1	3	0	4	6.23
325	P63	275	TEMPERATE	Agro-system	19.318	-98.508	1.90049	6.65	2.92	0.109	26.789	17.5	32.2	11.1	0.92	0	14.1	0	0
326	P64	276	ARID	Natural	-24.65	-69.3833	0.0061	8.1	1.15	0.115	10	0	3.5	75.5	0	14.5	1.4	0	0	2.93
327	P64	277	ARID	Natural	-24.5667	-69.4167	0.0053	7.9	0.076	0.0076	10	0.2	7.4	76	0	7.5	2.2	0	0	3.06
328	P64	278	ARID	Natural	-24.4333	-69.3167	0.0062	8	0.19	0.019	10	0.09	1.4	69.3	0	13.6	0.75	0	0	3.05
329	P65	279	TROPICAL	Agro-system	8.54472	-83.4683	2.56337	5.21	5.58	0.383092	14.5657	27.4	37.9	0	0	0	0	0	0
330	P67	281	TROPICAL	Natural	3.24639	101.626	2.20473	4.94	0.89	0.19	4.68421	18	41	4	0	0.05	0.01	0	8	6.24
331	P67	281	TROPICAL	Natural	3.24639	101.626	2.20473	4.72	1.09	0.19	5.73684	20	39	4	0	0.05	0.01	0	9	6.02
332	P67	281	TROPICAL	Natural	3.24639	101.626	2.20473	5.11	1.19	0.24	4.95833	30	41	1	0	0.05	0.01	0	1	6.32
333	P67	281	TROPICAL	Natural	3.24639	101.626	2.20473	4.84	1.37	0.23	5.95652	15	45	8	0	0.05	0.01	0	4	5.5
334	P67	281	TROPICAL	Natural	3.24639	101.626	2.20473	4.89	1.48	0.34	4.35294	30	40	1	0	0.05	1	0	0.05	6.68
335	P67	281	TROPICAL	Natural	3.24639	101.626	2.20473	4.73	1.53	0.35	4.37143	32	41	2	0	0.05	0.01	0	3	5.72
336	P67	281	TROPICAL	Natural	3.24639	101.626	2.20473	4.76	1.58	0.2	7.9	18	58	5	0	0.05	0.01	0	0.01	4.81
337	P67	281	TROPICAL	Natural	3.24639	101.626	2.20473	4.91	1.77	0.38	4.65789	20	55	6	0	0.05	0.01	0	0.01	4.79
338	P67	281	TROPICAL	Natural	3.24639	101.626	2.20473	5.07	1.94	0.23	8.43478	10	83	4	0	0.05	0.01	0	0.01	4.25
339	P67	281	TROPICAL	Natural	3.24639	101.626	2.20473	4.302	2.1804	0.23	9.48	29	36	8	0	0.05	0.01	0	3
340	P67	281	TROPICAL	Natural	3.24639	101.626	2.20473	5.28	4.02	0.56	7.17857	14	51	8	0	0.05	1	0	1	6.08
341	P67	281	TROPICAL	Natural	3.24639	101.626	2.20473	6.32	4.12	0.16	25.75	11	54	4	0	0.05	2	0	1	6.19
342	P67	281	TROPICAL	Natural	3.24639	101.626	2.20473	5.25	6.87	0.44	15.6136	16	66	4	0	0.05	0.01	0	0.05	5.58
343	P69	283	TEMPERATE	Agro-system	55.6667	12.3	1.60766	7.2	1.42	0.15	9.46667	13.84	15.72	39.54	1	3.2	2.66	0	1.51	7.27
344	P70	284	CONTINENTAL	Natural	58.05	27.2	1.3429	4.7	3.8	0.16	23.75	17.5	46.2	11	0	0	0	0	0
345	P70	285	CONTINENTAL	Natural	58.3167	25.35	1.63382	4.6	9.5	0.42	22.619	21.5	45	12	0	0	0	0	0
346	P70	286	CONTINENTAL	Natural	58.3833	26.7333	1.05643	5.8	17.5	0.78	22.4359	16.6	43.7	18.2	0	0	0	0	0
347	P70	287	CONTINENTAL	Agro-system	59.2833	27.7333	1.37729	7	8.7	0.32	27.1875	18.2	44	13.8	0	0	0	0	0
348	P71	288	TROPICAL	Agro-system	-17.9167	-50.1433	1.03532	6.6	1.25	0.7	1.78571	41.3	21.9	18.6	12.3	0	0.8	0	1.2	5.85
349	P72	289	TROPICAL	Agro-system	18.31	-65.76	2.77986	5.08	2.91	0.23	12.6522	28.9	35.2	12.4	17.4	0	2.2	2.9	1.7
350	P72	290	TROPICAL	Agro-system	18.337	-66.039	2.6115	7.81	6.86	0.69	9.94203	17.9	40.4	9.8	11.9	0	8.1	6	3.5
351	P72	291	TROPICAL	Natural	25.56	-80.39	2.8247	7.52	2.12	0.07	30.2857	20	42.5	5.5	15.4	0	3.4	5.9	5.4
352	P72	292	TEMPERATE	Natural	29.68	-82	1.63767	5.87	0.62	0.04	15.5	16.5	39.4	25.8	5.3	0	4.8	6.2	5
353	P72	293	ARID	Natural	31.83	-110.85	0.310123	6.01	0.28	0.01	28	28.5	36.2	12.1	4.2	0	0.7	8.2	2.4
354	P72	294	ARID	Natural	32.49	-106.7	0.232674	7.28	0.18	0.18004	0.999778	34.9	22.5	17.3	1.4	0	1.6	13.7	3.5
355	P72	295	ARID	Natural	34.35	-106.88	0.266962	8.29	0.22	0.02	11	18.2	39.4	14.8	2.2	0	2	8.6	5.9
356	P72	296	TEMPERATE	Natural	35.03	-83.43	2.77911	4.63	5.91	0.16	36.9375	47.7	35.1	9.1	5.3	0	0	0.4	0.8
357	P72	297	TEMPERATE	Natural	35.97	-84.28	1.8834	6.01	3.78	0.19	19.8947	14.7	30.3	5.4	36.5	0	5.4	3.1	2.4
358	P72	298	TEMPERATE	Agro-system	38.35	-121.8	1.45466	5.92	1.39	0.1	13.9	18.4	52.7	4.9	1.7	0	4.4	2.8	1.1
359	P72	299	TEMPERATE	Agro-system	39.08	-96.57	0.600178	6.93	4.28	0.35	12.2286	13	7.8	1.3	70.8	0	1	2.3	0.9
360	P72	300	TEMPERATE	Natural	39.61	-76.74	1.55421	5.15	8.49	0.4	21.225	34.3	35.2	14.2	12.9	0	0.3	1.6	1.8
361	P72	301	CONTINENTAL	Natural	40.09	-105.66	0.857601	5.35	4.14	0.14	29.5714	39.3	44.1	3.1	9.2	0	1	1	1.3
362	P72	302	ARID	Natural	40.81	-104.19	0.371824	5.93	0.91	0.08	11.375	5.9	53.9	10	9	0	2.5	8.4	2.8
363	P72	303	CONTINENTAL	Agro-system	41.05	-87.46	1.00647	6.73	1.45	0.11	13.1818	21.6	45.2	6.3	6.6	0	2.5	4.9	6.7
364	P72	304	CONTINENTAL	Natural	42.3	-72.1	1.99964	4.45	6.21	0.37	16.7838	21.6	47.5	16.7	5.7	0	7.2	0.6	1.2
365	P72	305	CONTINENTAL	Natural	42.4	-85.4	1.35533	6.51	3.52	0.28	12.5714	16.2	42.3	4.7	25	0	1	4.5	3.1
366	P72	306	CONTINENTAL	Natural	43.96	-71.7	2.24513	4.37	6.18	0.38	16.2632	22	40.6	22	4.9	0	9.1	1.1	2.6
367	P72	307	TEMPERATE	Natural	44.2	-122.2	2.59236	5.58	4.21	0.2	21.05	28.4	41.9	3.6	2.7	0	4	4.1	4.2
368	P72	308	CONTINENTAL	Natural	45.4	-93.2	0.912885	6.22	0.99	0.13	7.61538	8.3	28.7	11.7	37.7	0	3	5.1	1.1
369	P72	309	TEMPERATE	Natural	45.82	-121.95	2.53713	5.6	3.27	0.16	20.4375	44.2	35.9	4.1	7.5	0	1.9	2.4	4.2
370	P72	310	CONTINENTAL	Natural	47.27	-95.33	1.33106	6.95	5.93	0.47	12.617	17.3	41.2	1.9	21.9	0	0.1	4	4.4
371	P72	311	ARID	Natural	47.8	-107.95	0.339767	7.29	2.2	0.21	10.4762	24	38.9	5.4	18.2	0	9	2.1	2.7
372	P72	312	TEMPERATE	Natural	47.86	-124.04	2.55131	4.63	6.51	0.28	23.25	36.1	49.4	7.7	2.2	0	0	1.4	2.1
373	P72	313	CONTINENTAL	Natural	64.77	-148.27	1.38711	4.99	2.89	0.17	17	50.1	31.9	3.5	7.7	0	3.3	0.6	2
374	P72	314	CONTINENTAL	Natural	68.63	-149.6	0.6081	5.47	2.29	0.15	15.2667	54.9	17.9	8.3	8.7	0	3.1	1.5	0.4
375	P73	315	CONTINENTAL	Agro-system	42.4	-85.4	1.35533	6.3	1.45	0.13	11.1538	30.5	31.6	3.5	0	0	0	1.5	0	6.6
376	P73	315	CONTINENTAL	Agro-system	42.4	-85.4	1.35533	6.9	1.55	0.143	10.8392	28.1	30	0.5	0	0	0	0.9	0	6.5
377	P73	316	CONTINENTAL	Agro-system	45.4	-93.2	0.912885	7.4	1.04	0.07	14.8571	24	44	8.9	0	0	0	1.2	0	6.5
378	P73	316	CONTINENTAL	Agro-system	45.4	-93.2	0.912885	7.3	1.5	0.11	13.6364	25.1	44	6.9	0	0	0	3.6	0	6.75
379	P74	317	TROPICAL	Agro-system	-19.3453	-48.0969	1.50448	7	2.3	0.159722	14.4	20	33	8	0.5	0.01	2	0.01	0.3	5.78778
380	P74	318	TROPICAL	Agro-system	-19.0775	-48.1719	1.52367	4.2	2.5	0.145349	17.2	35	33	8	0.5	0.01	0.5	0.01	1	5.26792
381	P75	319	ARID	Natural	37.1333	-2.36667	0.652349	7.8	1.12	0.11	10.1818	11.68	29.5	19.7	0	1.14	17.5	3.02	0	6.57
382	P75	319	ARID	Natural	37.1333	-2.36667	0.652349	7.8	1.21	0.11	11	13.6	35.8	18.6	0	1.05	9.5	1.07	0	6.57
383	P77	332	TEMPERATE	Agro-system	52.5969	-9.09606	1.5159	10.32	0.18	0.03	6	2.9	21	9.5	19.3	0.73	1	0.5	2.1	6.43
384	P78	333	TEMPERATE	Natural	32.35	-87.5333	1.6473	4.91	0.73	0.14739	4.95285	34.38	42.18	14.61	1.42	0.5	0	0	0	4.8
385	P78	333	TEMPERATE	Natural	32.35	-87.5333	1.6473	5.03	1.67	0.18781	8.89197	37.37	46.57	3.18	6.9	0.5	0	0	0	5.2
386	P79	334	TEMPERATE	Agro-system	32.4333	-87.45	1.28558	6.08	0.27	0.026	10.3846	4.4	39.9	33.8	3.4	2.7	2.6	0	2.3
387	P79	334	TEMPERATE	Agro-system	32.4333	-87.45	1.28558	4.9	0.369	0.028	13.1786	20.6	41	20.1	1	6.2	4	0	3.5
388	P79	334	TEMPERATE	Agro-system	32.4333	-87.45	1.28558	6.06	0.441	0.039	11.3077	8.6	45.5	34.3	1	2.2	0.9	0	2.5
389	P80	335	ARID	Agro-system	31.1008	74.4617	0.3714	6.4	3.6	0.2746	13.11	4.4	26	49	0	9.3	2.7	0	0.4	7.5
390	P80	336	ARID	Agro-system	31.7456	74.265	0.308218	6.5	5.4	0.3484	15.4994	1.9	23.8	57.4	0	8.5	0.8	0	0.2	7.9
391	P80	337	TEMPERATE	Agro-system	32.4725	74.5158	0.419504	6.8	4.9	0.3279	14.9436	8.5	20	47.6	0	11.7	0.4	0	0.4	7.7
392	P81	341	CONTINENTAL	Natural	42.0333	128.067	1.36746	5.2	3.788	0.21	18.0381	14.21	50.42	11.57	0.31	0.11	0.69	0.14	0
393	P81	342	CONTINENTAL	Agro-system	42.05	128.067	1.3638	4.14	11.12	0.47	23.6596	26.33	42.15	13.01	0.45	0	0.31	0.07	0
394	P81	343	CONTINENTAL	Natural	42.0833	128.067	1.36164	5	7.913	0.52	15.2173	24.91	41.1	9.58	0.28	0.04	0.51	0.03	0
395	P81	344	CONTINENTAL	Natural	42.15	128.133	2.07297	4.96	6.23	0.36	17.3056	18.7	48.53	12.77	0.17	0.02	0.29	0.04	0
396	P81	345	CONTINENTAL	Natural	42.4	128.1	1.98268	5.88	14.68	1.11	13.2252	7.47	41.16	24.85	0.21	0.45	0.32	0.02	0
397	P81	346	CONTINENTAL	Natural	42.7833	128.2	1.82776	5.64	6.27	0.69	9.08696	10.05	47.93	18.74	0.25	0.19	0.48	0.05	0
398	P82	347	TEMPERATE	Agro-system	28.15	113.083	0.703637	6.46	0.733	0.194	3.77835	17.76	31.67	1.18	4.41	1.12	1.95	1.1	3.12
399	P82	347	TEMPERATE	Agro-system	28.15	113.083	0.703637	4.74	1.028	0.21	4.89524	38.5	22.28	1.61	5.03	1.67	1.3	0.81	2.74
400	P82	347	TEMPERATE	Agro-system	28.15	113.083	0.703637	5.39	1.095	0.217	5.04608	25.68	24.31	1.33	4.42	4.3	1.94	0.45	3.27
401	P82	347	TEMPERATE	Agro-system	28.15	113.083	0.703637	6.37	1.396	0.244	5.72131	12.16	24.97	0.51	6.42	15.14	0.2	0.19	2.3
402	P83	356	TEMPERATE	Agro-system	33.2381	126.385	2.91022	5.52	8.54	0.5528	15.4486	23.8665	31.1401	4.546	0	2.7276	0	0	2.273	5.87425
403	P83	357	TEMPERATE	Natural	33.2761	126.456	3.54079	5.525	17.1925	0.948675	18.1226	20.457	38.641	9.5466	0	2.7276	0	0	2.7276	5.71842
404	P83	358	TEMPERATE	Natural	33.2922	126.462	3.54206	4.745	14.435	0.9834	14.6787	23.8665	39.0956	9.092	0	4.0914	0	0	2.273	5.6716
405	P83	359	TEMPERATE	Natural	33.3078	126.461	3.08878	4.5675	28.1375	1.53935	18.2788	26.8214	38.641	6.5917	0	2.7276	0	0	2.0457	5.80107
406	P83	360	TEMPERATE	Natural	33.33	126.461	3.09074	4.53	26.6575	1.56225	17.0635	31.822	39.3229	3.1822	0	2.273	0	0	2.273	5.38399
407	P83	361	TEMPERATE	Natural	33.3378	126.49	3.09199	4.34	24.6775	1.13715	21.7012	27.0487	38.641	3.1822	0	2.7276	0	0	2.273	5.44054
408	P83	362	TEMPERATE	Agro-system	33.3506	126.501	3.17626	4.16	13.06	0.978175	13.3514	39.0956	29.0944	2.273	0	7.2736	0	0	1.8184	5.4618
409	P83	363	TEMPERATE	Agro-system	33.3522	126.53	3.17747	4.3525	5.8125	0.3956	14.6929	45.9146	23.1846	1.1365	0	2.5003	0	0	1.8184	5.1745
410	P83	364	TEMPERATE	Natural	33.3544	126.499	3.09419	4.2925	13.12	0.922325	14.2249	28.4125	32.5039	2.0457	0	3.1822	0	0	1.5911	5.50405
411	P83	365	TEMPERATE	Agro-system	33.3561	126.533	3.17747	4.4	4.28	0.2729	15.6834	38.76	28.968	1.632	0	2.448	0	0	0	5.58347
412	P83	366	TEMPERATE	Agro-system	33.3561	126.536	3.17735	4.4025	13.805	0.664375	20.7789	26.928	32.64	2.04	0	3.468	0	0	0	5.68053
413	P83	367	TEMPERATE	Natural	33.3811	126.537	3.17524	3.7825	16.3675	1.22857	13.3223	39.372	30.192	2.04	0	6.12	0	0	0	5.31945
414	P83	368	TEMPERATE	Natural	33.3822	126.532	3.1753	4.3375	7.4375	0.4372	17.0117	28.56	36.312	2.448	0	5.916	0	0	0	5.60481
415	P83	369	TEMPERATE	Natural	33.3889	126.539	3.17352	4.1775	20.395	1.14	17.8904	42.84	30.6	2.652	0	2.04	0	0	0	5.30467
416	P83	370	TEMPERATE	Natural	33.3967	126.542	3.17186	4.045	18.155	1.00617	18.0436	40.8	28.56	3.876	0	4.08	0	0	0	5.47577
417	P83	371	TEMPERATE	Natural	33.4092	126.55	3.08798	4.2475	26.43	1.1606	22.7727	40.8	33.66	4.08	0	0.612	0	0	0	5.31953
418	P83	372	TEMPERATE	Natural	33.4247	126.557	3.08723	4.72	16.3625	1.11943	14.6169	22.44	40.596	12.24	0	5.1	0	0	0	5.62642
419	P84	373	TROPICAL	Agro-system	-17.9167	-50.1433	1.03532	6.4	0.67	0.03	22.3333	22	20	32	3	0	2	0	1	5.95
420	P85	374	ARID	Natural	-33.3472	21.8019	0.740866	6.83643	5.15157	0.337518	15.2631	12.64	7	32.83	0	0	0	0	4.39	6
421	P85	374	ARID	Natural	-33.3472	21.8019	0.740866	6.83643	5.15157	0.337518	15.2631	12.64	7	32.83	0	0	0	0	4.39	6.25
422	P85	374	ARID	Natural	-33.3472	21.8019	0.740866	6.83643	5.15157	0.337518	15.2631	12.64	7	32.83	0	0	0	0	4.39	4.9
423	P87	378	TEMPERATE	Natural	-30.4026	-53.8831	2.02709	5.8	7.3	0.76	9.60526	23	28	11	0.96	0.03	0.9	0.003	0.03	7.20873
424	P87	379	TEMPERATE	Natural	-30.302	-51	2.2224	5.6	3.3	0.4	8.25	26	25	10	2.2	0.05	2	0.001	0.05	7.13942
425	P88	380	CONTINENTAL	Natural	61.8	24.3167	1.64542	4.26	3.22	0.07	46	33.925	0	7.475	0	0	0	0	0.575	6
426	P88	380	CONTINENTAL	Natural	61.8	24.3167	1.64542	4.35	5.51	0.19	29	35.075	0	12.075	0	0	0	0	0.69	6.7
427	P89	381	TEMPERATE	Natural	51.2744	15.2239	1.47917	4.42	2	0.2492	8.02568	21	10.08	6.6	2.5	0	11.2	0	0	5.91948
428	P90	382	TROPICAL	Natural	-3.43333	-60.3833	2.8289	3.73	1.61	0.18523	8.6919	28	20	8	10	0	3	0	2	5.59
429	P90	382	TROPICAL	Natural	-3.43333	-60.3833	2.8289	3.67	1.86	0.19598	9.49076	32	30	5	5	0	2	0	1	5.66
430	P90	382	TROPICAL	Natural	-3.43333	-60.3833	2.8289	5.33	2.64	0.22952	11.5023	28	20	5	15	2	3	0	3	6.08
431	P90	382	TROPICAL	Natural	-3.43333	-60.3833	2.8289	5.25	2.81	0.23683	11.8651	19	20	4	18	2	2	0	3	6.38
432	P91	383	TEMPERATE	Natural	18.2306	-96.894	5.06571	7.6	2.4616	0.22185	11.0958	32.3975	12.795	14.8903	0	0	1.01035	1.8882	1.58178	6.65
433	P91	383	TEMPERATE	Natural	18.2306	-96.894	5.06571	7.2	3.7952	0.279194	13.5934	22.8244	12.3178	18.8688	0	0	1.56836	6.63428	2.17904	6.92
434	P92	384	CONTINENTAL	Agro-system	42.5	-72.1667	2.09567	4.6	4.3	0.2	21.5	6.8	40.8	4.9	2.1	0	3.4	0	0
435	P92	384	CONTINENTAL	Natural	42.5	-72.1667	2.09567	4	15.1	0.6	25.1667	48	15.4	9.5	8.4	0.01	0.1	0	0
436	P93	385	TEMPERATE	Agro-system	49.9167	8.62267	1.60895	7.06	3.621	0.272	13.3125	11.7	24.5	31.8	0	0	9.1	0	9.6
437	P94	386	TEMPERATE	Agro-system	47.3	4.08333	2.53818	4.01	1.113	0.598	1.8612	14.5	34.2	8.9	5.7	0.8	11.7	0.9	1.8
438	P95	387	TEMPERATE	Natural	39.3744	-123.789	3.67182	4.24	3.922	0.068	57.6765	42.6	24.3	13	1.4	0	0.07	0	0.29	5.19
439	P95	388	TEMPERATE	Natural	39.375	-123.797	3.67186	4.05	4.027	0.074	54.4189	46.2	28.3	6	1.1	0	0.07	0	0.07	5.3
440	P95	389	TEMPERATE	Natural	39.3753	-123.8	3.67172	5.41	4.4	0.314	14.0127	20	28.6	11.7	4.6	0	1	0	0.07	6.2
441	P96	390	ARID	Natural	39.3167	100.133	0.289694	8.11	0.53	0.089	5.95506	10	24.1	15	0.05	5	1	0	0.05
442	P96	390	ARID	Natural	39.3167	100.133	0.289694	9.14	0.57	0.05	11.4	10	24.1	20	0.05	5	1	0	0.05
443	P96	390	ARID	Natural	39.3167	100.133	0.289694	8.31	4.9	0.32	15.3125	10	18.1	22	0.05	6	1	0	0.05
444	P96	390	ARID	Natural	39.3167	100.133	0.289694	8.3	5.3	0.4	13.25	10	20.1	25	0.05	5	1	0	0.05
445	P96	390	ARID	Agro-system	39.3167	100.133	0.289694	8.24	6.4	0.64	10	2	11.1	33	0.05	2	5	0	0.05
446	P96	390	ARID	Agro-system	39.3167	100.133	0.289694	8.7	7.2	0.49	14.6939	2	16.1	35	0.05	2	2	0	0.05
447	P99	395	CONTINENTAL	Natural	45.7273	-84.94	1.93512	3.7	0.1	0.17704	0.564844	30	33.5	32	0	0	0.5	0.1	4	5.34
448	P99	395	CONTINENTAL	Natural	45.7273	-84.94	1.93512	3.6	0.13	0.178165	0.729661	26	30.5	36	0	0	0.4	0.1	4.5	4.8
449	P99	395	CONTINENTAL	Natural	45.7273	-84.94	1.93512	3.7	0.19	0.180415	1.05313	24	32.5	40	0	0	0.5	0.1	4	5.33
450	P99	395	CONTINENTAL	Natural	45.7273	-84.94	1.93512	3.6	0.2	0.18079	1.10626	29	30.5	35	0	0	0.4	0.1	4	5.11
451	P99	395	CONTINENTAL	Natural	45.7273	-84.94	1.93512	3.5	0.26	0.183092	1.42005	25	32	37	0	0	0.6	0.1	4	5
452	P99	395	CONTINENTAL	Natural	45.7273	-84.94	1.93512	7.1	0.29	0.184165	1.57467	5	44	43	0	0	2.5	0.7	2	6.73
453	P99	395	CONTINENTAL	Natural	45.7273	-84.94	1.93512	7.6	0.32	0.18529	1.72702	5	22.5	62	0	0	1	5	1	6.63
454	P99	395	CONTINENTAL	Natural	45.7273	-84.94	1.93512	3.6	0.39	0.187915	2.07541	26	34.5	33	0	0	0.5	0.1	3	5.22
455	P99	395	CONTINENTAL	Natural	45.7273	-84.94	1.93512	5.7	0.43	0.189415	2.27015	10	50.5	34	0	0	0.3	0.1	2	6.68
456	P100	396	TEMPERATE	Natural	29.2167	79.7833	1.44527	10.37	4.45	0.189	23.545	0.5	14	2	0	2	20	0.5	0
457	P100	396	TEMPERATE	Natural	29.2167	79.7833	1.44527	9.75	5.825	0.3405	17.1072	0.5	16	4	0	3	20	1	0
458	P100	396	TEMPERATE	Natural	29.2167	79.7833	1.44527	8.25	5.90667	0.299167	19.7437	2	26	8	0	10	6	3	0
459	P100	396	TEMPERATE	Natural	29.2167	79.7833	1.44527	9.25	7.608	0.2774	27.4261	0.5	19	2	0	2	8	3	0
460	P100	396	TEMPERATE	Natural	29.2167	79.7833	1.44527	6.88	9.85	0.59	16.6949	4	20	8	0	12	3	4	0
461	P101	397	CONTINENTAL	Agro-system	37.736	118.87	0.73943	8.46	2.4752	0.17	14.56	5	41	5	0.5	2	7	0	0	7.04
462	P101	397	CONTINENTAL	Agro-system	37.736	118.87	0.73943	8.45	3.3215	0.35	9.49	1.1	49	3	0.5	1	17	0	0	6.38
463	P101	397	CONTINENTAL	Agro-system	37.736	118.87	0.73943	8.41	4.0755	0.39	10.45	1	30	10	0.1	1	10	0	0	6.32
464	P101	397	CONTINENTAL	Agro-system	37.736	118.87	0.73943	8.36	4.608	0.45	10.24	0.5	40	5	0.1	2	8	0	0	6.85
465	P101	397	CONTINENTAL	Agro-system	37.736	118.87	0.73943	8.3	4.8224	0.44	10.96	1	39	15	1	3	1	0	0	6.94
466	CM2BL	398	CONTINENTAL	Agro-system	43.3652	-80.2679	1.12431	8	11.7	0.92	12.7174	6.65851	50.3908	11.7473	0.574715	0.221905	9.82055	0.0944707	0
467	CM2BL	399	CONTINENTAL	Agro-system	43.473	-80.5599	0.948344	7.6	10.2	0.63	16.1905	19.9148	38.9294	3.79329	3.31145	2.40487	2.95388	0.468633	0
468	CM2BL	400	CONTINENTAL	Agro-system	43.4914	-80.5731	0.948402	6.4	3.56	0.26	13.6923	28.3385	39.2264	10.4088	6.55062	1.08239	2.74956	0.252445	0
469	CM2BL	401	CONTINENTAL	Agro-system	43.6328	-80.3892	1.0767	7.6	2.44	0.22	11.0909	25.1094	54.7566	6.93711	1.86163	3.36824	3.59488	0.375296	0
470	CM2BL	402	CONTINENTAL	Agro-system	43.6408	-80.4097	1.09075	7.4	1.85	0.19	9.73684	28.2157	58.8267	6.8637	3.48832	0.54924	3.37262	0.107639	0
471	CM2BL	403	CONTINENTAL	Agro-system	45.5583	-73.1339	1.02063	5	43.3	2.21	19.5928	22.3141	34.5923	6.6044	2.15549	7.44029	4.10233	0.276642	0
472	CM2BL	404	TEMPERATE	Natural	48.6078	-124.225	2.52157	4.9	10.8	0.35	30.8571	25.1975	44.4738	5.74441	3.93234	0.0854642	2.34401	0.680381	0
473	CM2BL	405	CONTINENTAL	Natural	57.0753	-111.544	1.32805	7.6	2.1	0.11	19.0909	6.34339	43.099	3.79932	5.93822	0.36901	4.04174	0.213403	0
474	CM2BL	406	CONTINENTAL	Natural	57.2853	-111.274	1.50468	4.6	1.14	0.08	14.25	19.4896	37.1605	16.1805	1.76572	3.3614	2.7869	0.223496	0
475	CM2BL	407	CONTINENTAL	Natural	64.8667	-111.583	0.460596	3.9	46.9	1.42	33.0282	27.2959	35.9913	18.1128	3.89351	3.00738	6.04243	1.92275	0
476	CM2BL	408	CONTINENTAL	Natural	67.5379	-139.862	0.598238	5.5	27.22	1.22	22.3115	21.4048	34.0306	11.2054	4.7866	0.37481	4.36927	0.62574	0
477	Nazaries, L.	411	TEMPERATE	Natural	56.3286	-3.93194	1.21981	3.42	7.415	0.272	27.261	39.0396	9.84444	15.0748	10.3855	0.0751484	0.00751484	0.338168	6.82348	5.75613
478	Nazaries, L.	411	TEMPERATE	Natural	56.3286	-3.93194	1.21981	3.23	9.476	0.286	33.1329	26.1816	9.69829	19.9773	20.8083	0.93961	0.0188866	0.217196	6.83224	6.2096
479	Nazaries, L.	412	TEMPERATE	Natural	56.4286	-3.70361	1.1002	3.53	3.964	0.149	26.604	47.4759	10.2673	7.268	16.2212	0.163326	0.040343	0.430586	8.73794	5.63633
480	Nazaries, L.	412	TEMPERATE	Natural	56.4286	-3.70361	1.1002	3.58	8.695	0.36	24.1528	30.5458	9.73631	8.43629	31.0529	0.460999	0.0553199	0.691499	6.95187	5.9243
481	Nazaries, L.	413	TEMPERATE	Natural	56.8431	-2.57694	1.02757	3.99	0.318	0.028	11.3571	12.5342	17.2676	25.7519	10.0906	4.13534	2.64867	0.136705	2.64867	6.06181
482	Nazaries, L.	413	TEMPERATE	Natural	56.8431	-2.57694	1.02757	4.14	0.344	0.032	10.75	19.733	20.3691	21.9709	8.20573	3.72203	2.6541	0.180605	6.2819	5.83196
483	NEON Database	414	TEMPERATE	Natural	19.9304	-155.288	5.3994	5.25	33.4343	1.86543	17.9231	16.9811	51.8434	4.61216	6.7086	0	0.419287	0	0	5.47809
484	NEON Database	414	TEMPERATE	Natural	19.9305	-155.288	5.3994	4.43	39.5392	2.17175	18.2061	29.7041	52.1426	7.21893	3.90533	0	0.236686	0.118343	0	4.82993
485	NEON Database	415	TEMPERATE	Natural	19.9309	-155.286	5.3994	3.1	30.169	1.9794	15.2415	44.1008	36.5243	4.23826	4.35281	0	0.110754	0	0	5.05431
486	NEON Database	416	TEMPERATE	Natural	19.9315	-155.287	5.3994	4.74	29.8779	2.11379	14.1347	27.4376	46.4782	4.30839	9.07029	0	0.680272	0	0	4.84896
487	NEON Database	417	TEMPERATE	Natural	19.9315	-155.286	5.3994	4.54	24.6065	1.56173	15.7559	30.5776	48.9181	5.09626	4.64326	0	0	0	0	4.93296
488	NEON Database	418	TEMPERATE	Natural	19.9316	-155.289	5.3994	5.55	37.8517	2.19142	17.2727	24.9186	41.6166	4.88599	6.35179	0.488599	1.14007	0.325733	0	5.38531
489	NEON Database	419	TEMPERATE	Natural	29.6902	-81.9921	1.63769	7.48	0.9369	0.023929	39.1534	16.0853	59.2333	12.7907	0.872093	0	4.94186	0	0	5.14928
490	NEON Database	420	TEMPERATE	Natural	29.6904	-81.9928	1.63769	4.62	0.388	0.0106263	36.5131	14.9938	30.8876	38.166	9.4176	0	1.11524	0.123916	0	4.63849
491	NEON Database	421	TEMPERATE	Natural	29.6905	-81.9928	1.63769	4.84	0.5151	0.0145567	35.3858	18	42.2333	19.6667	11.1667	0	0.833333	0.166667	0	4.78075
492	NEON Database	422	TEMPERATE	Natural	29.6907	-81.9922	1.63769	4.2	0.48	0.0158239	30.3338	25.2833	41.3534	18.3958	5.66696	0	0.348736	2.1796	0	4.85114
493	NEON Database	423	TEMPERATE	Natural	29.6912	-81.9931	1.63769	4.99	1.373	0.0344467	39.8587	18.3198	48.6733	19.4332	6.2753	0	1.92308	0	0	5.17646
494	NEON Database	423	TEMPERATE	Natural	29.6913	-81.9929	1.63769	4.14	0.6418	0.020904	30.7022	20.4131	40.1467	21.7497	10.2066	0	0.72904	0.121507	0	5.03278
495	NEON Database	424	TEMPERATE	Natural	40.1763	-112.017	0.307599	8.18	2.12	0.08803	24.0827	9.59206	22.3994	39.14	2.75634	0	1.6538	7.05623	0	5.07205
496	NEON Database	424	TEMPERATE	Natural	40.1763	-112.017	0.307599	8.3	2.33	0.09278	25.1132	6.25832	29.5285	45.8056	1.46471	0	1.46471	2.13049	0	3.42012
497	NEON Database	425	TEMPERATE	Natural	40.1769	-112.452	0.255649	8.02	2.664	0.1389	19.1793	9.72644	22.4805	48.0243	1.82371	0	0	0.303951	0	4.97908
498	NEON Database	425	TEMPERATE	Natural	40.1769	-112.452	0.255649	7.89	3.026	0.1548	19.5478	8.60507	24.9036	40.5797	2.53623	0	0.905797	5.07246	0	5.00993
499	NEON Database	426	TEMPERATE	Natural	40.1775	-112.052	0.307599	8.38	2.308	0.09606	24.0267	8.69565	26.7799	39.1304	2.89855	0	0.621118	5.69358	0	4.88194
500	NEON Database	427	TEMPERATE	Natural	40.1776	-112.453	0.255649	7.75	2.425	0.08689	27.9089	9.88075	22.0244	40.3748	1.87394	0	3.2368	6.64395	0	4.99826
501	NEON Database	428	CONTINENTAL	Natural	65.1541	-147.497	1.16514	4.06	14.627	0.69662	20.9971	27.7014	37.4422	10.8055	9.62672	0	0	0	0	4.96819
502	NEON Database	429	CONTINENTAL	Natural	65.1541	-147.499	1.16514	5.57	4.32735	0.196968	21.9698	26.3855	33.912	13.3735	9.15663	0	0.361446	0.481928	0	4.88397
503	NEON Database	430	CONTINENTAL	Natural	65.1546	-147.497	1.16514	5.28	7.21501	0.315984	22.8334	21.0877	42.9644	11.4317	8.32408	0	0.665927	0	0	4.70708
504	NEON Database	431	CONTINENTAL	Natural	65.1547	-147.502	1.2511	4.98	24.48	1.01911	24.0209	20.7912	38.8025	10.2116	9.84361	0	0.643974	0.827967	0	4.82874
505	NEON Database	431	CONTINENTAL	Natural	65.1553	-147.502	1.2511	4.72	10.396	0.495993	20.9599	21.1329	36.7388	8.3878	13.6166	0.108932	0.217865	0	0	4.95201
506	NEON Database	432	CONTINENTAL	Natural	65.1554	-147.499	1.16514	4.4	19.2138	0.829518	23.1626	21.256	36.1657	12.0773	11.1111	0	0.322061	0	0	4.96237
507	Pankaj, T.	433	ARID	Agro-system	-35.08	139.88	0.792362	6.15	5.04863	0.567	8.90412	9.09983	20.9063	38.0755	2.3827	12.2986	7.60778	0.429646	0	5.82237
508	Pankaj, T.	433	ARID	Agro-system	-35.08	139.88	0.792362	6.02	5.25733	0.529	9.93825	7.42933	22.7583	40.9248	2.58517	7.10506	6.07408	2.04082	0	5.84212
509	Pankaj, T.	433	ARID	Agro-system	-35.08	139.88	0.792362	6.22	5.90687	0.613	9.636	7.30698	22.3229	39.0674	2.0056	6.96864	6.44008	1.39373	0	5.66705
510	Pankaj, T.	433	ARID	Agro-system	-35.08	139.88	0.792362	6.13	7.7137	0.619	12.4616	6.68774	23.3751	40.1079	2.66624	6.28338	5.13266	3.14169	0	5.92213
511	Pankaj, T.	434	TEMPERATE	Agro-system	-31.66	117.24	0.732135	6.99	11.3138	1.0984	10.3002	8.19857	21.1314	40.7105	1.38725	11.2439	3.55647	0.309872	0	5.96543
512	Pankaj, T.	434	TEMPERATE	Agro-system	-31.66	117.24	0.732135	6.89	11.4525	1.0984	10.4265	8.68561	22.6337	41.3621	1.93211	11.3598	2.34461	0.211149	0	5.81923
513	Pankaj, T.	434	TEMPERATE	Agro-system	-31.66	117.24	0.732135	6.93	13.5733	1.2034	11.2792	8.66553	23.0593	39.0666	2.10872	11.0806	2.04447	0.412088	0	6.07398
514	Pankaj, T.	434	TEMPERATE	Agro-system	-31.66	117.24	0.732135	6.75	15.2887	1.4676	10.4175	8.39847	23.52	38.4699	2.01833	12.4229	3.06484	0.123406	0	5.96516
515	Pankaj, T.	435	TEMPERATE	Agro-system	-30.31	149.766	1.08843	8.5	13.6	1.28	10.625	15.0333	35.0553	20.33	1.31174	12	1.37669	0.25	0	5.96699
516	Pankaj, T.	435	TEMPERATE	Agro-system	-30.31	149.766	1.08843	8.1	13.72	1.29	10.6357	17.2759	34.7615	25.67	1.15519	11.4119	1.64351	0.318471	0	6.0349
517	Pankaj, T.	435	TEMPERATE	Agro-system	-30.31	149.766	1.08843	8.2	13.84	1.14	12.1404	22.22	18.6586	31.2	2.21717	11.7113	1.40097	0.216076	0	6.00243
518	Pankaj, T.	435	TEMPERATE	Agro-system	-30.31	149.766	1.08843	8.4	14.35	1.24	11.5726	22.23	17.6365	30.2	2.02627	16.1251	1.55694	0.367872	0	5.96893

## Sheet: Metadata
Variable	Information	Units
Paper	Publication number (see List of publications) / name of the plataform from which data was collected.	N/A
Site	Refer to the independent sites included in this study based on their geographical location	N/A
Koeppen_climate	Biome	N/A
Management	Agro-system vs. Natural	g C m-2 d-1
Latitude	Latitude	Decimal degrees
Longuitude	Longitude	Decimal degrees
NPP	Plant primary productivity
pH	Soil pH	unitless
Total_C	Soil total C	%
Total_N	Soil total N	%
CN	Carbon-to-nitrogen ratio	unitless
Acidobacteria	Acidobacteria	%
Proteobacteria	Proteobacteria	%
Actinobacteria	Actinobacteria	%
Verrucomicrobia	Verrucomicrobia	%
Chloroflexi	Chloroflexi	%
Firmicutes	Firmicutes	%
Cyanobacteria	Cyanobacteria	%
Plantomycetes	Plantomycetes	%
Bacterial_diversity_H	Shannon bacterial diversity	nats

## Sheet: List_publications
1. Acosta-Martinez, V. Microbial community composition as affected by dryland cropping systems and tillage in a semiarid sandy soil. Diversity 6, 910-931 (2010a).
2. Ahn, J.H. et al. Characterization of the bacterial and archaeal communities in rice field soils subjected to long-term fertilization practices. J. Microbiol.5, 754-765 (2012).
3. Ansola, G. et al. Characterisation of the soil bacterial community structure and composition of natural and constructed wetlands. Science of the Total Environment 63, 71 (2014).
4. Araujo, J.F. et al. Characterization of Soil Bacterial Assemblies in Brazilian Savanna-Like Vegetation Reveals Acidobacteria Dominance. Microb. Ecol.64, 760-770 (2012).
5. Asano, R. et al. Seawater Inundation from the 2011 Tohoku Tsunami Continues to Strongly Affect Soil Bacterial Communities 1 Year Later. Microb. Ecol.66, 639-646 (2013).
6. Zhang, Q. et al. Manure Refinement Affects Apple Rhizosphere Bacterial Community Structure: A Study in Sandy Soil. PLoS ONE 8, e76937. doi:10.1371/journal.pone.0076937 (2013).
7. Barnard, R.L. et al. Responses of soil bacterial and fungal communities to extreme desiccation and rewetting. The ISME J. 7, 2229-2241 (2013).
8. Barriuso, J. et al. Effect of the herbicide glyphosate on glyphosate-tolerant maize rhizobacterial communities: A comparison with pre-emergency applied herbicide consisting of a combination of acetochlor and terbuthylazine. Environ. Microbiol.12, 1021-1030 (2010).
9. Barriuso, J & Mellado, R.P. Glyphosate affects the rhizobacterial communities in glyphosate-tolerant cotton. Appl. Soil Ecol. 55, 20– 26 (2012).
10. Bastida, F. et al. Phylogenetic and functional changes in the microbial community of long-term restored soils under semiarid climate. Soil Biol. Biochem. 65, 12-21(2013).
11. Berg, J. et al. Selection for Cu-tolerant bacterial communities with altered composition, but unaltered richness, via long-term cu exposure. Appl. Environ. Microbiol.78, 7438-7446 (2012).
12. Bernard, L. et al. Endogeic earthworms shape bacterial functional communities and affect organic matter mineralization in a tropical soil. The ISME J. 6, 213-222 (2012).
13. Tian, D. Research on soil bacteria under the impact of sealed CO2 leakage by high-throughput sequencing technology. Huan Jing Ke Xue. 34, 4096-104 (2013).
14. Bowen, J.L. et al. Salt marsh sediment diversity: a test of the variability of the rare biosphere among environmental replicates. The ISME J.6, 2014-2023 (2012).
15. Acosta-Martinez, V. et al. Pyrosequencing analysis for characterization of soil bacterial populations as affected by an integrated livestock-cotton production system. Applied Soil Ecology Appl. Soil Ecol. 45, 13–25 (2010b).
16. Charlop-Powers, Z. et al. ‎Chemical-biogeographic survey of secondary metabolism in soil. PNAS111, 3757–3762 (2014)
17. Chaudhry, V. et al. ‎Changes in Bacterial Community Structure of Agricultural Land Due to Long-Term Organic and Chemical Amendments. Microb. Ecol.64, 450-460 (2012).
18. Li, X. et al. Bacterial diversity in response to direct revegetation in the Pb–Zn–Cu tailings under subtropical and semi-arid conditions. Ecol. Eng. 68, 233–240 (2014).
19. Coats, V.C. et al. Amplicon pyrosequencing reveals the soil microbial diversity associated with invasive Japanese barberry (Berberis thunbergii DC.) Mol. Ecol. 16, 1318-1336 (2013).
20. Cui, J. et al. Bacterial succession during 500 years of soil development under agricultural use. Ecol. Res.27, 793-807 (2012).
21. Cutler, N.A. et al. Long-term changes in soil microbial communities during primary succession. (2014). Soil Biol. Biochem. 69, 35-370
22. Kim, O-S. Bacterial Diversity in Ornithogenic Soils Compared to Mineral Soils on King George Island, Antarctica. J. Microbiol. 6, 1081-1085 (2012).
23. de Quadros, P.D. et al. The effect of tillage system and crop rotation on soil microbial diversity and composition in a subtropical acrisol. Diversity 4, 375-395 (2012).
24. Dorst J. et al. Bacterial targets as potential indicators of diesel fuel toxicity in subantarctic soils. Appl. Environ. Microbiol. doi:10.1128/AEM.03939-13 (2014a).
25. Eilers, K.G. et al. Shifts in bacterial community structure associated with inputs of low molecular weight carbon compounds to soil. Soil Biol. Biochem. 42, 896-903 (2010).
26. Elliot, D.R. et al. Niche partitioning of bacterial communities in biological crusts and soils under grasses, shrubs and trees in the Kalahari. Biodivers. Conserv. doi:10.1007/s10531-014-0684-8 (2014).
27. Evans, S.E. et al. Is bacterial moisture niche a good predictor of shifts in community composition under long-term drought?. Ecology 95, 110-122 (2014).
28. Fierer, N. et al. Cross-biome metagenomic analyses of soil microbial communities and their functional attributes. PNAS 109, 21390-21395 (2012).
29. Fierer, N. et al. Reconstructing the microbial diversity and function of pre-agricultural tallgrass prairie soils in the United States. Science 342, 621-624 (2013).
30. Gladden, J.M. et al. Glycoside hydrolase activities of thermophilic bacterial consortia adapted to switchgrass. Appl. Environ. Microbiol.77, 5804-5812 (2011).
31. Gomez-Montano, L. et al. Do bacterial and fungal communities in soils of the bolivian altiplano change under shorter fallow periods?. Soil Biol. Biochem.65, 50-59 (2013).
32. Han, I. et al. Improved detection of microbial risk of releasing genetically modified bacteria in soil by using massive sequencing and antibiotic resistance selection. J. Hazardous Materials227-228, 172-178 (2012).
33. Hartmann, M. et al. Significant and persistent impact of timber harvesting on soil microbial communities in Northern coniferous forests. The ISME J.6, 2199-2218 (2012).
34. Hartmann, M. et al. Resistance and resilience of the forest soil microbiome to logging-associated compaction. The ISME J.8, 226-244 (2014).
35. Hollister, E.B. et al. Shifts in microbial community structure along an ecological gradient of hypersaline soils and sediments. The ISME J. 4, 829-838 (2010).
36. Hortal, S. et al. Soil microbial community under a nurse-plant species changes in composition, biomass and activity as the nurse grows. Soil Biol. Biochem.64, 139-146 (2013).
37. Jangid, K. et al. Progressive and retrogressive ecosystem development coincide with soil bacterial community change in a dune system under lowland temperate rainforest in New Zealand. Plant Soil 367, 235-247 ‎(2013a).
38. Jangid, K. et al. Soil bacterial community succession during long-term ecosystem development. Mol. Ecol.12, 3415-3424 (2013b).
39. Jung, J. et al. The effect of toxic malachite green on the bacterial community in Antarctic soil and the physiology of malachite green-degrading Pseudomonas sp. MGO. Appl. Microbiol. Biotech.97, 4511-4521 (2013).
40. Kolberl, M. et al. Desert farming benefits from microbial potential in arid soils and promotes diversity and plant health. PLoS ONE 6, e24452 (2011).
41. Texeira L. et al. Bacterial diversity in rhizosphere soil from Antarctic vascular plants of Admiralty Bay, maritime Antarctica. The ISME J 4, 989–1001 (2010).
42. Kim, M. et al. Changes in Soil Bacterial Community Structure with Increasing Disturbance Frequency. Microb. Ecol.66, 171-181 (2013).
43. Kim, M. et al. Distinct Bacterial Communities Dominate Tropical and Temperate Zone Leaf Litter. Microb. Ecol.1, 1-12 (2014).
44. Knelman, J.E. et al. Bacterial community structure and function change in association with colonizer plants during early primary succession in a glacier forefield. Soil Biol. Biochem. 46, 172-180 (2012).
45. Lauber, C.L. et al. Pyrosequencing-based assessment of soil pH as a predictor of soil bacterial community structure at the continental scale. Appl. Environmen. Microbiol.75, 5111-5120 (2009).
46. Lee, C.K. et al. The inter-valley soil comparative survey: The ecology of dry valley edaphic microbial communities. The ISME J. 6, 1046-1057(2012)
47. Marcin C. et al. Diversity of microorganisms from forest soils differently polluted with heavy metals. Appl. Soil Ecol. 64, 7–14 (2013).
48. Li, X. et al. Dynamics of the bacterial community structure in the rhizosphere of a maize cultivar. Soil Biol. Biochem.68, 392-401 (2014a).
49. Russo, S. Bacterial community structure of contrasting soils underlying Bornean rain forests: Inferences from microarray and next-generation sequencing methods. Soil Biol. Biochem. 55, 48-59 (2012).
50. Ligi, T. et al. Characterization of bacterial communities in soil and sediment of a created riverine wetland complex using high-throughput 16S rRNA amplicon sequencing. Ecol. Eng. in press (2014).
51. Zhou, X.W. et al. Myxobacterial community is a predominant and highly diverse bacterial group in soil niches. Environ. Microbiol. Rep. 6, 45-56 (2014).
52. Lin, X. et al. Microbial community structure and activity linked to contrasting biogeochemical gradients in bog and fen environments of the glacial lake agassiz peatland. App. Environ. Microbiol. 78, 7023-7031 (2012b).
53. Lin, Y. et al. Changes in the Soil Bacterial Communities in a Cedar Plantation Invaded by Moso Bamboo. Microb. Ecol.67, 421-429 (2014).
54. Lopes, A.R. et al. Bacterial community variations in an alfalfa-rice rotation system revealed by 16S rRNA gene 454-pyrosequencing. FEMS Microb. Ecol.87, 650-663 (2013).
55. Lupatini, M. et al. Soil-Borne Bacterial Structure and Diversity Does Not Reflect Community Activity in Pampa Biome. PLoS ONE 8, e76465 (2013).
56. Zhao, J. et al. Pyrosequencing Reveals Contrasting Soil Bacterial Diversity and Community Structure of Two Main Winter Wheat Cropping Systems in China. Microb. Ecol. 64, 443-453 (2014).
57. Makhalanyane, T.P. et al. Evidence for successional development in Antarctic hypolithic bacterial communities. The ISME J. 7, 2080-2090 (2013).
58. Meadow, J.F. et al. Prokaryotic Communities Differ Along a Geothermal Soil Photic Gradient. Microb. Ecol.65, 171-179 (2013).
59. Michelsen, C.F. et al. Bacterial diversity in Greenlandic soils as affected by potato cropping and inorganic versus organic fertilization. Polar Biol.37, 61-71 (2014).
60. Miyashita, N.T. et al. Soil bacterial community structure in five tropical forests in Malaysia and one temperate forest in Japan revealed by pyrosequencing analyses of 16S rRNA gene sequence. Genes and Genetic Systems 88, 93-103 (2013).
61. Nacke, H. et al. Pyrosequencing-based assessment of bacterial community structure along different management types in German forest and grassland soils. PLoS ONE 6, e17000 (2011).
62. Navarrete, A.A. et al. A molecular survey of the diversity of microbial communities in different Amazonian agricultural model systems. Diversity 2, 787-809 (2010).
63. Navarro-Noya, Y.E. et al. Relative impacts of tillage, residue management and crop-rotation on soil bacterial communities in a semi-arid agroecosystem. Soil Biol. Biochem.65, 86-95 (2013).
64. Neilson, J.W. et al. Life at the hyperarid margin: Novel bacterial diversity in arid soils of the Atacama Desert, Chile. Extremophiles16, 553-566 (2012).
65. Nemergut, D.R. et al. Plot-scale manipulations of organic matter inputs to soils correlate with shifts in microbial community composition in a lowland tropical rain forest. Soil Biol. Biochem.42, 2153-2160 (2010).
66. Zhang, X. et al. The soil carbon/nitrogen ratio and moisture affect microbial community structures in alkaline permafrost-affected soils with different vegetation types on the Tibetan plateau. Res Microbiol. 165, 128-139 (2014).
67. Oh, Y.M. et al. Distinctive Bacterial Communities in the Rhizoplane of Four Tropical Tree Species. Microb. Ecol.64, 1018-1027 (2012).
68. Zhang, X.F. et al. Soil moisture effect on bacterial and fungal community in Beilu River (Tibetan Plateau) permafrost soils with different vegetation types. J. Appl. Microbiol.114, 1054-1065 (2013).
69. Poulsen, P.H.B. et al. Effects of fertilization with urban and agricultural organic wastes in a field trial - Prokaryotic diversity investigated by pyrosequencing.Soil Biol. Biochem.57, 784-793 (2013).
70. Preem, J-K et al. Bacterial community structure and its relationship to soil physico-chemical characteristics in alder stands with different management histories. Ecol. Eng.49, 10-17 (2012).
71. Rachid, C.T. et al. Effect of Sugarcane Burning or Green Harvest Methods on the Brazilian Cerrado Soil Bacterial Community Structure. PLoS ONE 8, e59342 (2013).
72. Ramirez, K.S. et al. Consistent effects of nitrogen amendments on soil microbial communities and processes across biomes. Glob. Change Biol.6, 1918-1927 (2010).
73. Ramirez, K.S. et al. Consistent effects of nitrogen fertilization on soil bacterial communities in contrasting systems. Ecology 91, 3463-3471 (2012).
74. Rampelotto, P-H. Changes in Diversity, Abundance, and Structure of Soil Bacterial Communities in Brazilian Savanna Under Different Land Use Systems. Microb. Ecol.66, 593-607 et al. ‎2013
75. Rodriguez-Echeverria et al. A role for below-ground biota in plant-plant facilitation. J. Ecol.101, 1420-1428 (2013).
76. Roesch, L.F.W. et al. Soil bacterial community abundance and diversity in ice-free areas of Keller Peninsula, Antarctica. Appl. Soil Ecol.61, 7-15 (2012).
77. Schmalenberger, A. et al. Bacterial communities established in bauxite residues with different restoration histories. Environmental Science and Technology47, 1110-1119 (2013).
78. Shange, R. et al. Assessing the diversity and composition of bacterial communities across a wetland, transition, upland gradient in macon county alabama. Diversity 5, 465-478 (2012).
79. Shange, R.S. et al. Distinct soil bacterial communities revealed under a diversely managed agroecosystem. PLoS ONE7, e40338 (2013).
80. Sheik, C.S. et al. Exposure of soil microbial communities to chromium and arsenic alters their diversity and structure. PLoS ONE7, e40059 (2012).
81. Shen, C. et al. Soil pH drives the spatial distribution of bacterial communities along elevation on Changbai Mountain. Soil Biol. Biochem. 57, 204-211 (2013).
82. Sheng, R. Effect of agricultural land use change on community composition of bacteria and ammonia oxidizers. J. Soil Sed. 13, 1246-1256 (2013).
83. Singh, D. et al. Bacterial diversity in the mountains of South-West China: Climate dominates over soil parameters. J. Microb. 51, 439-447 (2013).
84. Zakharova, Y.R. et al. The Structure of Microbial Community and Degradation of Diatoms in the Deep Near-Bottom Layer of Lake Baikal. PLoS ONE8, e59977 (2013).
85. Slabbert, E. et al. The Soil Bacterial Communities of South African Fynbos Riparian Ecosystems Invaded by Australian Acacia Species. PLoS ONE 9, e86560(2014).
86. Steven, B. et al. High Bacterial Diversity of Biological Soil Crusts in Water Tracks over Permafrost in the High Arctic Polar Desert. PLoS ONE 8, e71489 (2013).
87. Suleiman, A.K.A. et al. Shifts in soil bacterial community after eight years of land-use change. Syst. Appl. Microb. 36, 137-144 (2013).
88. Sun, H et al. Bacterial diversity and community structure along different peat soils in boreal forest. Applied Soil Ecology 74, 37-45 (2014).
89. Sutton, N.B. et al. Impact of long-term diesel contamination on soil microbial community structure. Applied and Environmental Microbiology 79, 619-630 (2013).
90. Taketani, R.G. et al. Bacterial community composition of anthropogenic biochar and Amazonian anthrosols assessed by 16S rRNA gene 454 pyrosequencing. Antonie van Leeuwenhoek, Int. J. Gen. Mol. Microb.104, 233-242 (2013).
91. Torres-Cortés, G. et al. Bacterial community in the rhizosphere of the cactus species Mammillaria carnea during dry and rainy seasons assessed by deep sequencing. Plant Soil 357, 275-288 (‎2012).
92. Turlapati, S.A. et al. Chronic N-amended soils exhibit an altered bacterial community structure in Harvard Forest, MA, USA. FEMS Microb. Ecol.83, 478-493 (2013).
93. Urich, T. et al. Simultaneous assessment of soil microbial community structure and function through analysis of the meta-transcriptome. PLoS ONE 3, e2527 (2008).
94. Uroz, S. et al. Pyrosequencing reveals a contrasted bacterial diversity between oak rhizosphere and surrounding soil. Environ. Microbiol. Rep.2, 281-288 (2010).
95. Uroz S, et al. Structure and function of bacterial communities in ageing soils: Insights from the Mendocino ecological staircase. Soil Biol. Biochem.69, 265-274 (2014).
96. Wang, B-Z et al. Microbial Community Changes Along a Land-Use Gradient of Desert Soil Origin. Pedosphere22, 593-603 (‎2012).
97. Wang, J.T. et al. Altitudinal Distribution Patterns of Soil Bacterial and Archaeal Communities Along Mt. Shegyla on the Tibetan Plateau. Microb Ecol. In press (‎2014).
98. Will, C. et al. Horizon-specific bacterial community composition of german grassland soils, as revealed by pyrosequencing-based analysis of 16S rRNA genes. Appl. Environ. Microbiol. 76, 6751-6759 (2010).
99. Williams, M.A. et al. Bacterial communities in soil mimic patterns of vegetative succession and ecosystem climax but are resilient to change between seasons. Soil Biol. Biochem. 57, 749-757 (2013).
100. Xiong, J. et al. Geographic distance and pH drive bacterial distribution in alkaline lake sediments across Tibetan Plateau. Environ. Microbiol.14, 2457-2466 (2012).
101. Yu, Y. et al. Shifts in microbial community function and structure along the successional gradient of coastal wetlands in Yellow River Estuary. Eur.J. Soil Biol. 49, 12-21 (2012).
102. Dorst J. et al. Community fingerprinting in a sequencing world. FEMS Microbiol Ecol 89 316–330 (2014b).
